# Supplementary material for: An Overview of Ten Italian Horse Breeds through Mitochondrial DNA
Source: PLoS One. 2016 Apr 7;11(4):e0153004. doi: 10.1371/journal.pone.0153004 (PMC4824442; doi:10.1371/journal.pone.0153004)
Supplement: S1 Table — (XLSX) [file pone.0153004.s002.xlsx]

## Sheet: S1 Table
S1 Table. Control-region haplotypes and haplogroup classification of the 443 horse mtDNAs from Italian breeds (n=407) and Arabian horses (n=36).
Original Sample ID	Species	Breed	Place of Collection	Geographic Area	Haplotype vs reference (GenBank NC001640)	Range	mtDNA Haplogroup	GenBank Acc. Number
AR008	E. caballus	Arabian horse	Calabria	Near East	15493 15495 15538 15602 15650 15709 15720 15771 15826 15870 15974	15491-16100	I	KU711082
AR010	E. caballus	Arabian horse	Calabria	Near East	15495 15532delC 15602 15720 15771 15807 15827 15870 15871 16071	15491-16100	J	KU711083
PA14	E. caballus	Arabian horse	Umbria	Near East	15495 15538 15585 15597 15602 15650 15709 15720 15771 15826	15491-16100	I	KU711084
AR001	E. caballus	Arabian horse	Calabria	Near East	15495 15538 15585 15597 15602 15650 15709 15720 15771 15826	15491-16100	I	KU711085
PA16	E. caballus	Arabian horse	Umbria	Near East	15495 15538 15585 15602 15709 15720 15771 15826 15974	15491-16100	I	KU711086
PA11	E. caballus	Arabian horse	Umbria	Near East	15495 15538 15585 15602 15709 15720 15771 15826 15974	15491-16100	I	KU711087
PA01	E. caballus	Arabian horse	Oristano and Sassari provinces (Sardinia)	Near East	15495 15542 15597 15602 15635 15650 15666 15703 15720 15870 15871	15491-16100	G	KU711088
PA03	E. caballus	Arabian horse	Oristano and Sassari provinces (Sardinia)	Near East	15495 15542 15597 15602 15635 15650 15666 15703 15720 15870 15871	15491-16100	G	KU711089
PA04	E. caballus	Arabian horse	Oristano and Sassari provinces (Sardinia)	Near East	15495 15542 15597 15602 15635 15650 15666 15703 15720 15870 15871	15491-16100	G	KU711090
PA05	E. caballus	Arabian horse	Oristano and Sassari provinces (Sardinia)	Near East	15495 15542 15597 15602 15635 15650 15666 15703 15720 15870 15871	15491-16100	G	KU711091
PA07	E. caballus	Arabian horse	Oristano and Sassari provinces (Sardinia)	Near East	15495 15542 15597 15602 15635 15650 15666 15703 15720 15870 15871	15491-16100	G	KU711092
PA08	E. caballus	Arabian horse	Oristano and Sassari provinces (Sardinia)	Near East	15495 15542 15597 15602 15635 15650 15666 15703 15720 15870 15871	15491-16100	G	KU711093
PA09	E. caballus	Arabian horse	Oristano and Sassari provinces (Sardinia)	Near East	15495 15542 15597 15602 15635 15650 15666 15703 15720 15870 15871	15491-16100	G	KU711094
PA06	E. caballus	Arabian horse	Oristano and Sassari provinces (Sardinia)	Near East	15495 15585 15601 15602 15720 15771 15806 15827 15838 15869 15956 16007 16068	15491-16100	N	KU711095
PA10	E. caballus	Arabian horse	Oristano and Sassari provinces (Sardinia)	Near East	15495 15585 15601 15602 15720 15771 15806 15827 15838 15869 15956 16007 16068	15491-16100	N	KU711096
PA15	E. caballus	Arabian horse	Umbria	Near East	15495 15597 15602 15604 15667 15703 15720 15771 15777 15809 15956 16038 16063insC	15491-16100	O	KU711097
PA17	E. caballus	Arabian horse	Umbria	Near East	15495 15597 15602 15604 15667 15703 15720 15771 15777 15809 15956 16038 16063insC	15491-16100	O	KU711098
PA18	E. caballus	Arabian horse	Umbria	Near East	15495 15597 15602 15604 15667 15703 15720 15771 15777 15809 15956 16038 16063insC	15491-16100	O	KU711099
PA21	E. caballus	Arabian horse	Umbria	Near East	15495 15597 15602 15604 15667 15703 15720 15771 15777 15809 15956 16038 16063insC	15491-16100	O	KU711100
PA23	E. caballus	Arabian horse	Umbria	Near East	15495 15597 15602 15604 15667 15703 15720 15771 15777 15809 15956 16038 16063insC	15491-16100	O	KU711101
AR003	E. caballus	Arabian horse	Calabria	Near East	15495 15597 15602 15604 15667 15703 15720 15771 15777 15809 15956 16038 16063insC	15491-16100	O	KU711102
AR009	E. caballus	Arabian horse	Calabria	Near East	15495 15597 15602 15604 15667 15703 15720 15771 15777 15809 15956 16038 16063insC	15491-16100	O	KU711103
AR013	E. caballus	Arabian horse	Calabria	Near East	15495 15597 15602 15604 15667 15703 15720 15771 15777 15809 15956 16038 16063insC	15491-16100	O	KU711104
AR019	E. caballus	Arabian horse	Calabria	Near East	15495 15597 15602 15604 15667 15703 15720 15771 15777 15809 15956 16038 16063insC	15491-16100	O	KU711105
AR021	E. caballus	Arabian horse	Calabria	Near East	15495 15597 15602 15604 15667 15703 15720 15771 15777 15809 15956 16038 16063insC	15491-16100	O	KU711106
PA22	E. caballus	Arabian horse	Umbria	Near East	15495 15597 15602 15604 15703 15720 15726 15740 15771 15811 15956 16037 16038 16057 16063insC	15491-16100	Q	KU711107
AR020	E. caballus	Arabian horse	Calabria	Near East	15495 15597 15602 15635 15667 15703 15720 15771 15777 15809 15956 16038 16063insC	15491-16100	P	KU711108
AR006	E. caballus	Arabian horse	Calabria	Near East	15495 15597 15602 15667 15703 15720 15766 15771 15777 15809 15956 16038 16063insC	15491-16100	P	KU711109
AR024	E. caballus	Arabian horse	Calabria	Near East	15495 15602 15604 15649 15703 15720 15726 15740 15771 15777 15811 15956 16037 16038 16057 16063insC	15491-16100	Q	KU711110
PA02	E. caballus	Arabian horse	Oristano and Sassari provinces (Sardinia)	Near East	15495 15602 15617 15659 15720 15771 15806 15827 15869 15956 16007 16068 16080	15491-16100	M	KU711111
PA20	E. caballus	Arabian horse	Umbria	Near East	15495 15602 15650 15720 15826 15870 15956 15974	15491-16100	C	KU711112
PA12	E. caballus	Arabian horse	Umbria	Near East	15495 15650 15666 15720 15826 16055	15491-16100	B	KU711113
PA19	E. caballus	Arabian horse	Umbria	Near East	15495 15650 15666 15720 15826 16055	15491-16100	B	KU711114
AR002	E. caballus	Arabian horse	Calabria	Near East	15495 15650 15666 15720 15826 16055	15491-16100	B	KU711115
AR004	E. caballus	Arabian horse	Calabria	Near East	15495 15650 15666 15720 15826 16055	15491-16100	B	KU711116
AR005	E. caballus	Arabian horse	Calabria	Near East	15495 15650 15666 15720 15826 16055	15491-16100	B	KU711117
BA05	E. caballus	Bardigiano	Parma province (Emilia Romagna)	North Italy	15720	15491-16100	A	KU711118
BA15	E. caballus	Bardigiano	Parma province (Emilia Romagna)	North Italy	15720	15491-16100	A	KU711119
BA26	E. caballus	Bardigiano	Parma province (Emilia Romagna)	North Italy	15720	15491-16100	A	KU711120
BA09	E. caballus	Bardigiano	Parma province (Emilia Romagna)	North Italy	15494 15495 15496 15534 15585 15603 15604 15649 15720 15771 15870 15871 15956 15974 16068	15491-16100	L	KU711121
BA02	E. caballus	Bardigiano	Parma province (Emilia Romagna)	North Italy	15494 15495 15496 15534 15585 15603 15649 15720 15771 15870 15871 15956 15974 16068	15491-16100	L	KU711122
BA29	E. caballus	Bardigiano	Parma province (Emilia Romagna)	North Italy	15494 15495 15496 15534 15585 15603 15649 15720 15771 15870 15871 15956 15974 16068	15491-16100	L	KU711123
BA08	E. caballus	Bardigiano	Parma province (Emilia Romagna)	North Italy	15494 15495 15496 15534 15602 15603 15604 15649 15720 15771 15870 15871 15956 15974 16068	15491-16100	L	KU711124
BA37	E. caballus	Bardigiano	Parma province (Emilia Romagna)	North Italy	15494 15495 15496 15534 15602 15603 15604 15649 15720 15771 15870 15871 15956 15974 16068	15491-16100	L	KU711125
BA42	E. caballus	Bardigiano	Parma province (Emilia Romagna)	North Italy	15494 15495 15496 15534 15602 15603 15604 15649 15720 15771 15870 15871 15956 15974 16068	15491-16100	L	KU711126
BA12	E. caballus	Bardigiano	Parma province (Emilia Romagna)	North Italy	15494 15495 15496 15534 15602 15603 15649 15720 15771 15870 15871 15956 15974 16068	15491-16100	L	KU711127
BA30	E. caballus	Bardigiano	Parma province (Emilia Romagna)	North Italy	15494 15495 15496 15534 15602 15603 15649 15720 15771 15870 15871 15956 15974 16068	15491-16100	L	KU711128
BA13	E. caballus	Bardigiano	Parma province (Emilia Romagna)	North Italy	15495 15522 15650 15771 15826 15827 15869 16038 16055	15491-16100	B	KU711129
BA01	E. caballus	Bardigiano	Parma province (Emilia Romagna)	North Italy	15495 15538 15597 15602 15650 15703 15709 15720 15771 15826 15870 15974	15491-16100	I	KU711130
BA41	E. caballus	Bardigiano	Parma province (Emilia Romagna)	North Italy	15495 15538 15602 15603 15650 15709 15720 15771 15826 15870 15974 16079	15491-16100	I	KU711131
BA48	E. caballus	Bardigiano	Parma province (Emilia Romagna)	North Italy	15495 15538 15602 15603 15650 15709 15720 15771 15826 15870 15974 16079	15491-16100	I	KU711132
BA31	E. caballus	Bardigiano	Parma province (Emilia Romagna)	North Italy	15495 15538 15602 15650 15709 15720 15771 15826 15870 15974	15491-16100	I	KU711133
BA17	E. caballus	Bardigiano	Parma province (Emilia Romagna)	North Italy	15495 15538 15602 15650 15709 15720 15771 15826 15870 15974	15491-16100	I	KU711134
BA18	E. caballus	Bardigiano	Parma province (Emilia Romagna)	North Italy	15495 15538 15602 15650 15709 15720 15771 15826 15870 15974	15491-16100	I	KU711135
BA16	E. caballus	Bardigiano	Parma province (Emilia Romagna)	North Italy	15495 15542 15585 15597 15602 15635 15650 15666 15703 15720 15870 16031	15491-16100	G	KU711136
BA11	E. caballus	Bardigiano	Parma province (Emilia Romagna)	North Italy	15495 15542 15585 15597 15602 15635 15650 15666 15703 15720 15870 16031	15491-16100	G	KU711137
BA40	E. caballus	Bardigiano	Parma province (Emilia Romagna)	North Italy	15495 15542 15585 15597 15602 15635 15650 15666 15703 15720 15870 16031	15491-16100	G	KU711138
BA06	E. caballus	Bardigiano	Parma province (Emilia Romagna)	North Italy	15495 15542 15585 15597 15602 15635 15650 15666 15703 15720 15870 16031 16087	15491-16100	G	KU711139
BA27	E. caballus	Bardigiano	Parma province (Emilia Romagna)	North Italy	15495 15542 15585 15597 15602 15635 15650 15666 15703 15720 15870 16031 16087	15491-16100	G	KU711140
BA28	E. caballus	Bardigiano	Parma province (Emilia Romagna)	North Italy	15495 15542 15585 15597 15602 15635 15650 15666 15703 15720 15870 16031 16087	15491-16100	G	KU711141
BA35	E. caballus	Bardigiano	Parma province (Emilia Romagna)	North Italy	15495 15542 15585 15597 15602 15635 15650 15666 15703 15720 15870 16031 16087	15491-16100	G	KU711142
BA36	E. caballus	Bardigiano	Parma province (Emilia Romagna)	North Italy	15495 15542 15585 15597 15602 15635 15650 15666 15703 15720 15870 16031 16087	15491-16100	G	KU711143
BA47	E. caballus	Bardigiano	Parma province (Emilia Romagna)	North Italy	15495 15542 15585 15597 15602 15635 15650 15666 15703 15720 15870 16031 16087	15491-16100	G	KU711144
BA14	E. caballus	Bardigiano	Parma province (Emilia Romagna)	North Italy	15495 15544 15570 15585 15602 15635 15686 15720 15771 15807 15870 15871 15956 16071	15491-16100	K	KU711145
BA45	E. caballus	Bardigiano	Parma province (Emilia Romagna)	North Italy	15495 15544 15570 15585 15602 15635 15686 15720 15771 15807 15870 15871 15956 16071	15491-16100	K	KU711146
BA23	E. caballus	Bardigiano	Parma province (Emilia Romagna)	North Italy	15495 15584 15585 15601 15602 15720 15771 15806 15827 15838 15869 15956 16007 16068 16087	15491-16100	N	KU711147
BA39	E. caballus	Bardigiano	Parma province (Emilia Romagna)	North Italy	15495 15585 15601 15602 15720 15771 15806 15827 15838 15869 15956 16007 16068	15491-16100	N	KU711148
BA24	E. caballus	Bardigiano	Parma province (Emilia Romagna)	North Italy	15495 15585 15602 15703 15720 15726 15740 15771 15777 15811 15879 16037 16038 16057 16063insC	15491-16100	Q	KU711149
BA32	E. caballus	Bardigiano	Parma province (Emilia Romagna)	North Italy	15495 15585 15650 15666 15720 15810 15826 16055	15491-16100	B	KU711150
BA07	E. caballus	Bardigiano	Parma province (Emilia Romagna)	North Italy	15495 15597 15602 15667 15703 15720 15771 15777 15809 15956 16038 16063insC	15491-16100	P	KU711151
BA21	E. caballus	Bardigiano	Parma province (Emilia Romagna)	North Italy	15495 15602 15604 15703 15720 15740 15771 15777 15811 15956 15995 16037 16038 16057 16063insC	15491-16100	Q	KU711152
BA38	E. caballus	Bardigiano	Parma province (Emilia Romagna)	North Italy	15495 15602 15617 15659 15720 15771 15806 15827 15869 15956 16068 16080	15491-16100	M	KU711153
BA33	E. caballus	Bardigiano	Parma province (Emilia Romagna)	North Italy	15495 15626 15650 15666 15720 15810 15826 16055	15491-16100	B	KU711154
BA04	E. caballus	Bardigiano	Parma province (Emilia Romagna)	North Italy	15495 15650 15666 15720 15826 16055 16080	15491-16100	B	KU711155
BA19	E. caballus	Bardigiano	Parma province (Emilia Romagna)	North Italy	15495 15720 15770 15826	15491-16100	A	KU711156
BA10	E. caballus	Bardigiano	Parma province (Emilia Romagna)	North Italy	15495 15826	15491-16100	A	KU711157
BA22	E. caballus	Bardigiano	Parma province (Emilia Romagna)	North Italy	15495 15826	15491-16100	A	KU711158
BA25	E. caballus	Bardigiano	Parma province (Emilia Romagna)	North Italy	15495 15826	15491-16100	A	KU711159
BA44	E. caballus	Bardigiano	Parma province (Emilia Romagna)	North Italy	15495 15826	15491-16100	A	KU711160
BA46	E. caballus	Bardigiano	Parma province (Emilia Romagna)	North Italy	15495 15826	15491-16100	A	KU711161
BA03	E. caballus	Bardigiano	Parma province (Emilia Romagna)	North Italy	ERS	15491-16100	A	KU711162
BA20	E. caballus	Bardigiano	Parma province (Emilia Romagna)	North Italy	ERS	15491-16100	A	KU711163
BA34	E. caballus	Bardigiano	Parma province (Emilia Romagna)	North Italy	ERS	15491-16100	A	KU711164
BA43	E. caballus	Bardigiano	Parma province (Emilia Romagna)	North Italy	ERS	15491-16100	A	KU711165
ES017	E. caballus	Esperia	Frosinone province (Latium)	Centre Italy	15494 15495 15496 15534 15585 15602 15603 15604 15649 15720 15771 15870 15871 15956 15974 16068	15491-16100	L	KU711166
ES026	E. caballus	Esperia	Frosinone province (Latium)	Centre Italy	15494 15495 15496 15534 15585 15602 15603 15604 15649 15720 15771 15870 15871 15956 15974 16068	15491-16100	L	KU711167
ES006	E. caballus	Esperia	Frosinone province (Latium)	Centre Italy	15494 15495 15496 15534 15602 15603 15649 15720 15771 15870 15871 15956 15974 16068	15491-16100	L	KU711168
ES011	E. caballus	Esperia	Frosinone province (Latium)	Centre Italy	15494 15495 15496 15534 15602 15603 15649 15720 15771 15870 15871 15956 15974 16068	15491-16100	L	KU711169
ES014	E. caballus	Esperia	Frosinone province (Latium)	Centre Italy	15494 15495 15496 15534 15602 15603 15649 15720 15771 15870 15871 15956 15974 16068	15491-16100	L	KU711170
ES016	E. caballus	Esperia	Frosinone province (Latium)	Centre Italy	15494 15495 15496 15534 15602 15603 15649 15720 15771 15870 15871 15956 15974 16068	15491-16100	L	KU711171
ES018	E. caballus	Esperia	Frosinone province (Latium)	Centre Italy	15494 15495 15496 15534 15602 15603 15649 15720 15771 15870 15871 15956 15974 16068	15491-16100	L	KU711172
ES025	E. caballus	Esperia	Frosinone province (Latium)	Centre Italy	15494 15495 15496 15534 15602 15603 15649 15720 15771 15870 15871 15956 15974 16068	15491-16100	L	KU711173
ES027	E. caballus	Esperia	Frosinone province (Latium)	Centre Italy	15494 15495 15496 15534 15602 15603 15649 15720 15771 15870 15871 15956 15974 16068	15491-16100	L	KU711174
ES001	E. caballus	Esperia	Frosinone province (Latium)	Centre Italy	15495 15538 15584 15585 15602 15709 15720 15771 15974	15491-16100	I	KU711175
ES019	E. caballus	Esperia	Frosinone province (Latium)	Centre Italy	15495 15538 15584 15585 15602 15709 15720 15771 15974	15491-16100	I	KU711176
ES024	E. caballus	Esperia	Frosinone province (Latium)	Centre Italy	15495 15538 15584 15585 15602 15709 15720 15771 15974	15491-16100	I	KU711177
ES028	E. caballus	Esperia	Frosinone province (Latium)	Centre Italy	15495 15538 15584 15585 15602 15709 15720 15771 15974	15491-16100	I	KU711178
ES029	E. caballus	Esperia	Frosinone province (Latium)	Centre Italy	15495 15538 15584 15585 15602 15709 15720 15771 15974	15491-16100	I	KU711179
ES030	E. caballus	Esperia	Frosinone province (Latium)	Centre Italy	15495 15538 15584 15585 15602 15709 15720 15771 15974	15491-16100	I	KU711180
ES004	E. caballus	Esperia	Frosinone province (Latium)	Centre Italy	15495 15542 15585 15597 15602 15650 15666 15720 15771 15870 15956 15974	15491-16100	E	KU711181
ES007	E. caballus	Esperia	Frosinone province (Latium)	Centre Italy	15495 15542 15585 15597 15602 15650 15666 15720 15771 15870 15956 15974	15491-16100	E	KU711182
ES008	E. caballus	Esperia	Frosinone province (Latium)	Centre Italy	15495 15542 15585 15597 15602 15650 15666 15720 15771 15870 15956 15974	15491-16100	E	KU711183
ES009	E. caballus	Esperia	Frosinone province (Latium)	Centre Italy	15495 15542 15585 15597 15602 15650 15666 15720 15771 15870 15956 15974	15491-16100	E	KU711184
ES012	E. caballus	Esperia	Frosinone province (Latium)	Centre Italy	15495 15542 15585 15597 15602 15650 15666 15720 15771 15870 15956 15974	15491-16100	E	KU711185
ES002	E. caballus	Esperia	Frosinone province (Latium)	Centre Italy	15495 15585 15601 15602 15720 15771 15806 15827 15838 15869 15956 16007 16068	15491-16100	N	KU711186
ES550	E. caballus	Esperia	Frosinone province (Latium)	Centre Italy	15495 15585 15601 15602 15720 15771 15806 15827 15838 15869 15956 16007 16068	15491-16100	N	KU711187
ES023	E. caballus	Esperia	Frosinone province (Latium)	Centre Italy	15495 15585 15601 15602 15720 15771 15806 15827 15838 15869 15956 16007 16068	15491-16100	N	KU711188
ES015	E. caballus	Esperia	Frosinone province (Latium)	Centre Italy	15495 15597 15602 15604 15667 15703 15720 15771 15777 15809 15956 16038 16063insC	15491-16100	O	KU711189
ES020	E. caballus	Esperia	Frosinone province (Latium)	Centre Italy	15495 15602 15604 15667 15703 15720 15771 15777 15809 15956 16038 16063insC	15491-16100	O	KU711190
ES010	E. caballus	Esperia	Frosinone province (Latium)	Centre Italy	15495 15602 15617 15659 15720 15771 15806 15827 15869 15956 16068 16080	15491-16100	M	KU711191
ES021	E. caballus	Esperia	Frosinone province (Latium)	Centre Italy	15495 15602 15617 15659 15720 15771 15806 15827 15869 15956 16068 16080	15491-16100	M	KU711192
ES022	E. caballus	Esperia	Frosinone province (Latium)	Centre Italy	15495 15602 15617 15659 15720 15771 15806 15827 15869 15956 16068 16080	15491-16100	M	KU711193
GI12	E. caballus	Giara	Medio Campidano (Villacidro e Sanluri, Sardinia)	Sardinia	15494 15495 15496 15534 15602 15603 15649 15720 15771 15870 15871 15956 15974 16068	15491-16100	L	KU711194
GI15	E. caballus	Giara	Medio Campidano (Villacidro e Sanluri, Sardinia)	Sardinia	15494 15495 15496 15534 15602 15603 15649 15720 15771 15870 15871 15956 15974 16068	15491-16100	L	KU711195
GI23	E. caballus	Giara	Medio Campidano (Villacidro e Sanluri, Sardinia)	Sardinia	15494 15495 15496 15534 15602 15603 15649 15720 15771 15870 15871 15956 15974 16068	15491-16100	L	KU711196
GI26	E. caballus	Giara	Medio Campidano (Villacidro e Sanluri, Sardinia)	Sardinia	15494 15495 15496 15534 15602 15603 15649 15720 15771 15870 15871 15956 15974 16068	15491-16100	L	KU711197
GI27	E. caballus	Giara	Medio Campidano (Villacidro e Sanluri, Sardinia)	Sardinia	15494 15495 15496 15534 15602 15603 15649 15720 15771 15870 15871 15956 15974 16068	15491-16100	L	KU711198
GI35	E. caballus	Giara	Medio Campidano (Villacidro e Sanluri, Sardinia)	Sardinia	15494 15495 15496 15534 15602 15603 15649 15720 15771 15870 15871 15956 15974 16068	15491-16100	L	KU711199
GI01	E. caballus	Giara	Medio Campidano (Villacidro e Sanluri, Sardinia)	Sardinia	15495 15538 15585 15602 15650 15709 15720 15771 15826 15870 15974	15491-16100	I	KU711200
GI06	E. caballus	Giara	Medio Campidano (Villacidro e Sanluri, Sardinia)	Sardinia	15495 15538 15585 15602 15650 15709 15720 15771 15826 15870 15974	15491-16100	I	KU711201
GI07	E. caballus	Giara	Medio Campidano (Villacidro e Sanluri, Sardinia)	Sardinia	15495 15538 15585 15602 15650 15709 15720 15771 15826 15870 15974	15491-16100	I	KU711202
GI10	E. caballus	Giara	Medio Campidano (Villacidro e Sanluri, Sardinia)	Sardinia	15495 15538 15585 15602 15650 15709 15720 15771 15826 15870 15974	15491-16100	I	KU711203
GI11	E. caballus	Giara	Medio Campidano (Villacidro e Sanluri, Sardinia)	Sardinia	15495 15538 15585 15602 15650 15709 15720 15771 15826 15870 15974	15491-16100	I	KU711204
GI16	E. caballus	Giara	Medio Campidano (Villacidro e Sanluri, Sardinia)	Sardinia	15495 15538 15585 15602 15650 15709 15720 15771 15826 15870 15974	15491-16100	I	KU711205
GI20	E. caballus	Giara	Medio Campidano (Villacidro e Sanluri, Sardinia)	Sardinia	15495 15538 15585 15602 15650 15709 15720 15771 15826 15870 15974	15491-16100	I	KU711206
GI28	E. caballus	Giara	Medio Campidano (Villacidro e Sanluri, Sardinia)	Sardinia	15495 15538 15585 15602 15650 15709 15720 15771 15826 15870 15974	15491-16100	I	KU711207
GI02	E. caballus	Giara	Medio Campidano (Villacidro e Sanluri, Sardinia)	Sardinia	15495 15542 15585 15597 15602 15635 15650 15666 15703 15720 15825 15870 16031 16087	15491-16100	G	KU711208
GI18	E. caballus	Giara	Medio Campidano (Villacidro e Sanluri, Sardinia)	Sardinia	15495 15542 15585 15597 15602 15635 15650 15666 15703 15720 15825 15870 16031 16087	15491-16100	G	KU711209
GI24	E. caballus	Giara	Medio Campidano (Villacidro e Sanluri, Sardinia)	Sardinia	15495 15542 15585 15597 15602 15635 15650 15666 15703 15720 15825 15870 16031 16087	15491-16100	G	KU711210
GI31	E. caballus	Giara	Medio Campidano (Villacidro e Sanluri, Sardinia)	Sardinia	15495 15542 15585 15597 15602 15635 15650 15666 15703 15720 15825 15870 16031 16087	15491-16100	G	KU711211
GI36	E. caballus	Giara	Medio Campidano (Villacidro e Sanluri, Sardinia)	Sardinia	15495 15542 15585 15597 15602 15635 15650 15666 15703 15720 15825 15870 16031 16087	15491-16100	G	KU711212
GI29	E. caballus	Giara	Medio Campidano (Villacidro e Sanluri, Sardinia)	Sardinia	15495 15542 15585 15597 15602 15635 15650 15666 15703 15720 15870	15491-16100	G	KU711213
GI37	E. caballus	Giara	Medio Campidano (Villacidro e Sanluri, Sardinia)	Sardinia	15495 15542 15585 15597 15602 15635 15650 15666 15703 15720 15870 16031	15491-16100	G	KU711214
GI03	E. caballus	Giara	Medio Campidano (Villacidro e Sanluri, Sardinia)	Sardinia	15495 15542 15585 15602 15635 15666 15703 15720 15870 16031 16087	15491-16100	G	KU711215
GI04	E. caballus	Giara	Medio Campidano (Villacidro e Sanluri, Sardinia)	Sardinia	15495 15542 15585 15602 15635 15666 15703 15720 15870 16031 16087	15491-16100	G	KU711216
GI08	E. caballus	Giara	Medio Campidano (Villacidro e Sanluri, Sardinia)	Sardinia	15495 15542 15585 15602 15635 15666 15703 15720 15870 16031 16087	15491-16100	G	KU711217
GI13	E. caballus	Giara	Medio Campidano (Villacidro e Sanluri, Sardinia)	Sardinia	15495 15542 15585 15602 15635 15666 15703 15720 15870 16031 16087	15491-16100	G	KU711218
GI21	E. caballus	Giara	Medio Campidano (Villacidro e Sanluri, Sardinia)	Sardinia	15495 15542 15585 15602 15635 15666 15703 15720 15870 16031 16087	15491-16100	G	KU711219
GI32	E. caballus	Giara	Medio Campidano (Villacidro e Sanluri, Sardinia)	Sardinia	15495 15542 15585 15602 15635 15666 15703 15720 15870 16031 16087	15491-16100	G	KU711220
GI25	E. caballus	Giara	Medio Campidano (Villacidro e Sanluri, Sardinia)	Sardinia	15495 15542 15585 15602 15635 15666 15703 15720 15870 16031 16087	15491-16100	G	KU711221
GI17	E. caballus	Giara	Medio Campidano (Villacidro e Sanluri, Sardinia)	Sardinia	15495 15542 15597 15602 15635 15650 15666 15703 15720 15870 16031	15491-16100	G	KU711222
GI33	E. caballus	Giara	Medio Campidano (Villacidro e Sanluri, Sardinia)	Sardinia	15495 15542 15597 15602 15635 15650 15666 15703 15720 15870 16031	15491-16100	G	KU711223
GI34	E. caballus	Giara	Medio Campidano (Villacidro e Sanluri, Sardinia)	Sardinia	15495 15542 15597 15602 15635 15650 15666 15703 15720 15870 16031	15491-16100	G	KU711224
GI09	E. caballus	Giara	Medio Campidano (Villacidro e Sanluri, Sardinia)	Sardinia	15495 15542 15597 15602 15635 15666 15703 15720 15870	15491-16100	G	KU711225
GI19	E. caballus	Giara	Medio Campidano (Villacidro e Sanluri, Sardinia)	Sardinia	15495 15542 15597 15602 15635 15666 15703 15720 15870	15491-16100	G	KU711226
GI30	E. caballus	Giara	Medio Campidano (Villacidro e Sanluri, Sardinia)	Sardinia	15495 15542 15597 15602 15635 15666 15703 15720 15870	15491-16100	G	KU711227
GI14	E. caballus	Giara	Medio Campidano (Villacidro e Sanluri, Sardinia)	Sardinia	15495 15602 15617 15659 15720 15771 15806 15827 15869 15956 16068 16080	15491-16100	M	KU711228
GI22	E. caballus	Giara	Medio Campidano (Villacidro e Sanluri, Sardinia)	Sardinia	15495 15602 15617 15659 15720 15771 15806 15827 15869 15956 16068 16080	15491-16100	M	KU711229
GI05	E. caballus	Giara	Medio Campidano (Villacidro e Sanluri, Sardinia)	Sardinia	15495 15602 15617 15659 15720 15771 15806 15827 15869 15956 16068 16080	15491-16100	M	KU711230
GI02_old	E. caballus	Giara	Medio Campidano (Villacidro e Sanluri, Sardinia)	Sardinia	15495 15542 15585 15597 15602 15635 15650 15666 15703 15720 15870 16031	15491-16100	G	JN398407
GI01_old	E. caballus	Giara	Medio Campidano (Villacidro e Sanluri, Sardinia)	Sardinia	15495 15542 15597 15602 15635 15650 15666 15703 15720 15870 16031	15491-16100	G	JN398411
LI050	E. caballus	Lipizzana	Monterotondo (Roma, Latium)	Centre Italy	15494 15495 15496 15534 15585 15602 15603 15649 15720 15771 15870 15871 15956 15974 16068	15491-16100	L	KU711231
LI190	E. caballus	Lipizzan	Monterotondo (Roma, Latium)	Centre Italy	15494 15495 15496 15534 15585 15602 15603 15649 15720 15771 15870 15871 15956 15974 16068	15491-16100	L	KU711232
LI336	E. caballus	Lipizzan	Monterotondo (Roma, Latium)	Centre Italy	15494 15495 15496 15534 15585 15602 15603 15649 15720 15771 15870 15871 15956 15974 16068	15491-16100	L	KU711233
LI033	E. caballus	Lipizzan	Monterotondo (Roma, Latium)	Centre Italy	15494 15495 15496 15534 15585 15603 15649 15720 15771 15807 15870 15871 15956 15974 16068	15491-16100	L	KU711234
LI883	E. caballus	Lipizzan	Monterotondo (Roma, Latium)	Centre Italy	15494 15495 15496 15534 15585 15603 15649 15720 15771 15807 15870 15871 15956 15974 16068	15491-16100	L	KU711235
LI042	E. caballus	Lipizzan	Monterotondo (Roma, Latium)	Centre Italy	15494 15495 15496 15534 15602 15603 15649 15720 15771 15870 15871 15956 15974 16068	15491-16100	L	KU711236
LI100	E. caballus	Lipizzan	Monterotondo (Roma, Latium)	Centre Italy	15494 15495 15496 15534 15602 15603 15649 15720 15771 15870 15871 15956 15974 16068	15491-16100	L	KU711237
LI141	E. caballus	Lipizzan	Monterotondo (Roma, Latium)	Centre Italy	15494 15495 15496 15534 15602 15603 15649 15720 15771 15870 15871 15956 15974 16068	15491-16100	L	KU711238
LI391	E. caballus	Lipizzan	Monterotondo (Roma, Latium)	Centre Italy	15494 15495 15496 15534 15602 15603 15649 15720 15771 15870 15871 15956 15974 16068	15491-16100	L	KU711239
L_GR	E. caballus	Lipizzan	Monterotondo (Roma, Latium)	Centre Italy	15495 15510 15602 15617 15720 15771 15806 15827 15869 15956 16038 16040 16068 16080	15491-16100	M	KU711240
LI151	E. caballus	Lipizzan	Monterotondo (Roma, Latium)	Centre Italy	15495 15542 15585 15602 15635 15650 15666 15703 15720 15870 15974 16031	15491-16100	G	KU711241
LI058	E. caballus	Lipizzan	Monterotondo (Roma, Latium)	Centre Italy	15495 15542 15597 15602 15635 15650 15666 15703 15718 15720 15870 15871 16087	15491-16100	G	KU711242
LI364	E. caballus	Lipizzan	Monterotondo (Roma, Latium)	Centre Italy	15495 15542 15597 15602 15635 15650 15666 15703 15718 15720 15870 15871 16087	15491-16100	G	KU711243
LI061	E. caballus	Lipizzan	Monterotondo (Roma, Latium)	Centre Italy	15495 15542 15597 15602 15635 15650 15666 15703 15720 15870 15871	15491-16100	G	KU711244
LI256	E. caballus	Lipizzan	Monterotondo (Roma, Latium)	Centre Italy	15495 15542 15597 15602 15635 15650 15666 15703 15720 15870 15871	15491-16100	G	KU711245
LI232	E. caballus	Lipizzan	Monterotondo (Roma, Latium)	Centre Italy	15495 15585 15602 15650 15720 15826 15870 15956 15974	15491-16100	C	KU711246
LI528	E. caballus	Lipizzan	Monterotondo (Roma, Latium)	Centre Italy	15495 15585 15602 15650 15720 15826 15870 15956 15974	15491-16100	C	KU711247
LI020	E. caballus	Lipizzan	Monterotondo (Roma, Latium)	Centre Italy	15495 15585 15650 15666 15720 15810 15826 16055	15491-16100	B	KU711248
LI027	E. caballus	Lipizzan	Monterotondo (Roma, Latium)	Centre Italy	15495 15585 15650 15666 15720 15810 15826 16055	15491-16100	B	KU711249
LI167	E. caballus	Lipizzan	Monterotondo (Roma, Latium)	Centre Italy	15495 15585 15650 15666 15720 15810 15826 16055	15491-16100	B	KU711250
LI210	E. caballus	Lipizzan	Monterotondo (Roma, Latium)	Centre Italy	15495 15585 15650 15666 15720 15810 15826 16055	15491-16100	B	KU711251
LI281	E. caballus	Lipizzan	Monterotondo (Roma, Latium)	Centre Italy	15495 15585 15650 15666 15720 15810 15826 16055	15491-16100	B	KU711252
LI404	E. caballus	Lipizzan	Monterotondo (Roma, Latium)	Centre Italy	15495 15585 15650 15666 15720 15810 15826 16055	15491-16100	B	KU711253
LI114	E. caballus	Lipizzan	Monterotondo (Roma, Latium)	Centre Italy	15495 15597 15602 15604 15703 15720 15740 15771 15777 15811 15956 15974 15995 16037 16038 16057 16063insC	15491-16100	Q	KU711254
LI898	E. caballus	Lipizzan	Monterotondo (Roma, Latium)	Centre Italy	15495 15597 15602 15604 15703 15720 15740 15771 15777 15811 15956 15974 15995 16037 16038 16057 16063insC	15491-16100	Q	KU711255
LI071	E. caballus	Lipizzan	Monterotondo (Roma, Latium)	Centre Italy	15495 15602 15659 15720 15771 15806 15869 15956 16007 16027 16068 16080	15491-16100	M	KU711256
LI159	E. caballus	Lipizzan	Monterotondo (Roma, Latium)	Centre Italy	15495 15602 15659 15720 15771 15806 15869 15956 16007 16027 16068 16080	15491-16100	M	KU711257
LI284	E. caballus	Lipizzan	Monterotondo (Roma, Latium)	Centre Italy	15495 15602 15659 15720 15771 15806 15869 15956 16007 16027 16068 16080	15491-16100	M	KU711258
LI473	E. caballus	Lipizzan	Monterotondo (Roma, Latium)	Centre Italy	15495 15602 15659 15720 15771 15806 15869 15956 16007 16027 16068 16080	15491-16100	M	KU711259
L_SP	E. caballus	Lipizzan	Monterotondo (Roma, Latium)	Centre Italy	15495 15602 15659 15720 15771 15806 15869 15956 16007 16027 16068 16080	15491-16100	M	KU711260
MA698	E. caballus	Maremmano	Grosseto province (Tuscany) and Viterbo province (Latium)	Centre Italy	15494 15495 15496 15534 15574 15585 15602 15603 15604 15649 15720 15771 15870 15871 15956 15974 16068	15491-16100	L	KU711261
MA116	E. caballus	Maremmano	Grosseto province (Tuscany) and Viterbo province (Latium)	Centre Italy	15494 15495 15496 15534 15574 15585 15602 15603 15604 15649 15720 15771 15870 15871 15956 15974 16068	15491-16100	L	JN398432
MA564	E. caballus	Maremmano	Grosseto province (Tuscany) and Viterbo province (Latium)	Centre Italy	15494 15495 15496 15534 15585 15602 15603 15604 15649 15720 15771 15870 15871 15956 15974 16068	15491-16100	L	KU711262
MA530	E. caballus	Maremmano	Grosseto province (Tuscany) and Viterbo province (Latium)	Centre Italy	15494 15495 15496 15534 15585 15602 15603 15649 15720 15771 15870 15871 15956 15974 16068	15491-16100	L	KU711263
MA478	E. caballus	Maremmano	Grosseto province (Tuscany) and Viterbo province (Latium)	Centre Italy	15494 15495 15496 15534 15585 15602 15603 15649 15720 15771 15870 15871 15956 15974 16068	15491-16100	L	KU711264
MA146	E. caballus	Maremmano	Grosseto province (Tuscany) and Viterbo province (Latium)	Centre Italy	15494 15495 15496 15534 15585 15603 15604 15649 15720 15771 15870 15871 15956 15974 16068	15491-16100	L	KU711265
MA262	E. caballus	Maremmano	Grosseto province (Tuscany) and Viterbo province (Latium)	Centre Italy	15494 15495 15496 15534 15585 15603 15649 15685 15720 15771 15870 15871 15956 15974	15491-16100	L	KU711266
MA268	E. caballus	Maremmano	Grosseto province (Tuscany) and Viterbo province (Latium)	Centre Italy	15494 15495 15496 15534 15585 15603 15649 15685 15720 15771 15870 15871 15956 15974	15491-16100	L	JN398426
MAO22	E. caballus	Maremmano	Grosseto province (Tuscany) and Viterbo province (Latium)	Centre Italy	15494 15495 15496 15534 15585 15603 15649 15720 15740 15771 15870 15871 15956 15974 16068	15491-16100	L	KU711267
MA004	E. caballus	Maremmano	Grosseto province (Tuscany) and Viterbo province (Latium)	Centre Italy	15494 15495 15496 15534 15585 15603 15649 15720 15771 15870 15871 15956 15974 16068	15491-16100	L	KU711268
MA109	E. caballus	Maremmano	Grosseto province (Tuscany) and Viterbo province (Latium)	Centre Italy	15494 15495 15496 15534 15585 15603 15649 15720 15771 15870 15871 15956 15974 16068	15491-16100	L	KU711269
MA032	E. caballus	Maremmano	Grosseto province (Tuscany) and Viterbo province (Latium)	Centre Italy	15494 15495 15496 15534 15585 15603 15649 15720 15771 15870 15871 15956 15974 16068	15491-16100	L	KU711270
MA112	E. caballus	Maremmano	Grosseto province (Tuscany) and Viterbo province (Latium)	Centre Italy	15494 15495 15496 15534 15585 15603 15649 15720 15771 15870 15871 15956 15974 16068	15491-16100	L	JN398427
MA076	E. caballus	Maremmano	Grosseto province (Tuscany) and Viterbo province (Latium)	Centre Italy	15494 15495 15496 15534 15585 15603 15649 15720 15771 15870 15871 15956 15974 16068	15491-16100	L	KU711271
MAC5	E. caballus	Maremmano	Grosseto province (Tuscany) and Viterbo province (Latium)	Centre Italy	15494 15495 15496 15534 15602 15603 15649 15720 15771 15811 15870 15871 15956 15974 16068	15491-16100	L	KU711272
MA470	E. caballus	Maremmano	Grosseto province (Tuscany) and Viterbo province (Latium)	Centre Italy	15494 15495 15496 15534 15602 15603 15649 15720 15771 15811 15870 15871 15956 15974 16068	15491-16100	L	KU711273
MAO58	E. caballus	Maremmano	Grosseto province (Tuscany) and Viterbo province (Latium)	Centre Italy	15494 15495 15496 15534 15602 15603 15649 15720 15771 15870 15871 15956 15974 16068	15491-16100	L	KU711274
MA657	E. caballus	Maremmano	Grosseto province (Tuscany) and Viterbo province (Latium)	Centre Italy	15494 15495 15534 15585 15602 15603 15649 15720 15771 15870 15871 15956 15974 16068	15491-16100	L	KU711275
MA697	E. caballus	Maremmano	Grosseto province (Tuscany) and Viterbo province (Latium)	Centre Italy	15494 15495 15534 15585 15602 15603 15649 15720 15771 15870 15871 15956 15974 16068	15491-16100	L	KU711276
MA695	E. caballus	Maremmano	Grosseto province (Tuscany) and Viterbo province (Latium)	Centre Italy	15495 15521 15596 15602 15720 15737 15770 15810 15870 15984 16087	15491-16100	D	KU711277
MA166	E. caballus	Maremmano	Grosseto province (Tuscany) and Viterbo province (Latium)	Centre Italy	15495 15526 15540 15585 15602 15649 15718 15720 15771 15806 15870 15974 16081	15491-16100	H	JN398413
MA576	E. caballus	Maremmano	Grosseto province (Tuscany) and Viterbo province (Latium)	Centre Italy	15495 15532delC 15585 15602 15604 15720 15771 15807 15827 15870 15871 16071	15491-16100	J	KU711278
MA014	E. caballus	Maremmano	Grosseto province (Tuscany) and Viterbo province (Latium)	Centre Italy	15495 15538 15584 15585 15602 15709 15720 15771 15974	15491-16100	I	KU711279
MA398	E. caballus	Maremmano	Grosseto province (Tuscany) and Viterbo province (Latium)	Centre Italy	15495 15538 15584 15585 15602 15709 15720 15771 15974	15491-16100	I	JN398418
MA142	E. caballus	Maremmano	Grosseto province (Tuscany) and Viterbo province (Latium)	Centre Italy	15495 15538 15585 15602 15650 15709 15720 15771 15826 15870 15974	15491-16100	I	KU711280
MA703	E. caballus	Maremmano	Grosseto province (Tuscany) and Viterbo province (Latium)	Centre Italy	15495 15538 15585 15602 15650 15709 15720 15771 15826 15870 15974	15491-16100	I	KU711281
MA365	E. caballus	Maremmano	Grosseto province (Tuscany) and Viterbo province (Latium)	Centre Italy	15495 15539 15542 15585 15602 15650 15666 15720 15771 15870 15956 15974	15491-16100	E	KU711282
MA321	E. caballus	Maremmano	Grosseto province (Tuscany) and Viterbo province (Latium)	Centre Italy	15495 15542 15585 15597 15600 15602 15635 15650 15666 15703 15720 15870 16031	15491-16100	G	KU711283
MAC7	E. caballus	Maremmano	Grosseto province (Tuscany) and Viterbo province (Latium)	Centre Italy	15495 15542 15585 15597 15602 15635 15650 15666 15703 15720 15825 15870 16031 16087	15491-16100	G	KU711284
MAO07	E. caballus	Maremmano	Grosseto province (Tuscany) and Viterbo province (Latium)	Centre Italy	15495 15542 15585 15597 15602 15635 15650 15666 15703 15720 15870	15491-16100	G	KU711285
MA296	E. caballus	Maremmano	Grosseto province (Tuscany) and Viterbo province (Latium)	Centre Italy	15495 15542 15585 15597 15602 15635 15650 15666 15703 15720 15870 16007 16031	15491-16100	G	KU711286
MA301	E. caballus	Maremmano	Grosseto province (Tuscany) and Viterbo province (Latium)	Centre Italy	15495 15542 15585 15597 15602 15635 15650 15666 15703 15720 15870 16031	15491-16100	G	KU711287
MA128	E. caballus	Maremmano	Grosseto province (Tuscany) and Viterbo province (Latium)	Centre Italy	15495 15542 15585 15597 15602 15635 15650 15666 15703 15720 15870 16031 16087	15491-16100	G	KU711288
MA150	E. caballus	Maremmano	Grosseto province (Tuscany) and Viterbo province (Latium)	Centre Italy	15495 15542 15585 15597 15602 15635 15650 15666 15703 15720 15870 16031 16087	15491-16100	G	KU711289
MA324	E. caballus	Maremmano	Grosseto province (Tuscany) and Viterbo province (Latium)	Centre Italy	15495 15542 15585 15597 15602 15635 15650 15666 15703 15720 15870 16031 16087	15491-16100	G	KU711290
MA159	E. caballus	Maremmano	Grosseto province (Tuscany) and Viterbo province (Latium)	Centre Italy	15495 15542 15585 15597 15602 15650 15666 15720 15771 15870 15956 15974	15491-16100	E	JN398401
MA164	E. caballus	Maremmano	Grosseto province (Tuscany) and Viterbo province (Latium)	Centre Italy	15495 15542 15585 15597 15602 15650 15666 15720 15771 15870 15956 15974	15491-16100	E	KU711291
MA693	E. caballus	Maremmano	Grosseto province (Tuscany) and Viterbo province (Latium)	Centre Italy	15495 15542 15585 15602 15635 15666 15703 15720 15870 16031 16087	15491-16100	G	KU711292
MA227	E. caballus	Maremmano	Grosseto province (Tuscany) and Viterbo province (Latium)	Centre Italy	15495 15542 15597 15602 15635 15650 15666 15703 15720 15870	15491-16100	G	KU711293
MA292	E. caballus	Maremmano	Grosseto province (Tuscany) and Viterbo province (Latium)	Centre Italy	15495 15542 15597 15602 15635 15650 15666 15703 15720 15870	15491-16100	G	KU711294
MA386	E. caballus	Maremmano	Grosseto province (Tuscany) and Viterbo province (Latium)	Centre Italy	15495 15542 15597 15602 15635 15666 15703 15720 15870 16080	15491-16100	G	KU711295
MA484	E. caballus	Maremmano	Grosseto province (Tuscany) and Viterbo province (Latium)	Centre Italy	15495 15542 15602 15619 15635 15650 15666 15703 15720 15870	15491-16100	G	KU711296
MA567	E. caballus	Maremmano	Grosseto province (Tuscany) and Viterbo province (Latium)	Centre Italy	15495 15585 15597 15602 15635 15650 15703 15720 15771 15776 15870 15956 15996	15491-16100	G	KU711297
MAO26	E. caballus	Maremmano	Grosseto province (Tuscany) and Viterbo province (Latium)	Centre Italy	15495 15585 15601 15602 15720 15771 15806 15827 15838 15869 15956 16007 16068	15491-16100	N	KU711298
MA499	E. caballus	Maremmano	Grosseto province (Tuscany) and Viterbo province (Latium)	Centre Italy	15495 15585 15601 15602 15720 15771 15806 15827 15838 15869 15956 16007 16068	15491-16100	N	KU711299
MA127	E. caballus	Maremmano	Grosseto province (Tuscany) and Viterbo province (Latium)	Centre Italy	15495 15585 15602 15604 15703 15720 15740 15771 15777 15811 15956 16035 16037 16038 16057 16063insC	15491-16100	Q	KU711300
MA064	E. caballus	Maremmano	Grosseto province (Tuscany) and Viterbo province (Latium)	Centre Italy	15495 15585 15602 15604 15703 15720 15740 15771 15777 15811 15956 16035 16037 16038 16057 16063insC	15491-16100	Q	JN398454
MAO24	E. caballus	Maremmano	Grosseto province (Tuscany) and Viterbo province (Latium)	Centre Italy	15495 15585 15602 15617 15659 15720 15770 15771 15806 15827 15868 15869 15956 16007 16068 16080	15491-16100	M	KU711301
MA055	E. caballus	Maremmano	Grosseto province (Tuscany) and Viterbo province (Latium)	Centre Italy	15495 15585 15602 15720 15826 15870 15956 15974	15491-16100	C	KU711302
MA688	E. caballus	Maremmano	Grosseto province (Tuscany) and Viterbo province (Latium)	Centre Italy	15495 15585 15650 15666 15720 15810 15826 16055	15491-16100	B	KU711303
MA049	E. caballus	Maremmano	Grosseto province (Tuscany) and Viterbo province (Latium)	Centre Italy	15495 15585 15650 15666 15720 15810 15826 16055	15491-16100	B	KU711304
MA260	E. caballus	Maremmano	Grosseto province (Tuscany) and Viterbo province (Latium)	Centre Italy	15495 15585 15650 15666 15720 15810 15826 16055	15491-16100	B	JN398388
MA302	E. caballus	Maremmano	Grosseto province (Tuscany) and Viterbo province (Latium)	Centre Italy	15495 15585 15650 15666 15720 15810 15826 16055	15491-16100	B	KU711305
MA364	E. caballus	Maremmano	Grosseto province (Tuscany) and Viterbo province (Latium)	Centre Italy	15495 15585 15650 15666 15720 15810 15826 16055	15491-16100	B	KU711306
MAO87	E. caballus	Maremmano	Grosseto province (Tuscany) and Viterbo province (Latium)	Centre Italy	15495 15585 15650 15666 15720 15810 15826 16055	15491-16100	B	KU711307
MA381	E. caballus	Maremmano	Grosseto province (Tuscany) and Viterbo province (Latium)	Centre Italy	15495 15585 15650 15666 15720 15810 15826 16055 16080	15491-16100	B	JN398387
MA067	E. caballus	Maremmano	Grosseto province (Tuscany) and Viterbo province (Latium)	Centre Italy	15495 15585 15650 15666 15720 15810 15826 16055 16080	15491-16100	B	KU711308
MA527	E. caballus	Maremmano	Grosseto province (Tuscany) and Viterbo province (Latium)	Centre Italy	15495 15585 15650 15666 15720 15826 16055	15491-16100	B	KU711309
MA380	E. caballus	Maremmano	Grosseto province (Tuscany) and Viterbo province (Latium)	Centre Italy	15495 15597 15602 15650 15651 15720 15826 15870 15956 15974	15491-16100	C	JN398397
MA690	E. caballus	Maremmano	Grosseto province (Tuscany) and Viterbo province (Latium)	Centre Italy	15495 15597 15602 15667 15703 15718 15720 15771 15777 15809 15956 16038 16063insC	15491-16100	P	KU711310
MA259	E. caballus	Maremmano	Grosseto province (Tuscany) and Viterbo province (Latium)	Centre Italy	15495 15597 15602 15667 15703 15718 15720 15771 15777 15809 15956 16038 16063insC	15491-16100	P	KU711311
MA100	E. caballus	Maremmano	Grosseto province (Tuscany) and Viterbo province (Latium)	Centre Italy	15495 15597 15602 15667 15703 15720 15771 15777 15809 15827 15956 16038 16063insC	15491-16100	P	KU711312
MA512	E. caballus	Maremmano	Grosseto province (Tuscany) and Viterbo province (Latium)	Centre Italy	15495 15597 15602 15667 15703 15720 15771 15777 15809 15956 16038 16063insC	15491-16100	P	KU711313
MA263	E. caballus	Maremmano	Grosseto province (Tuscany) and Viterbo province (Latium)	Centre Italy	15495 15598 15602 15615 15616 15659 15703 15720 15770 15775 15776 15806 15827 15956 15974 15996	15491-16100	R	JN398456
MA566	E. caballus	Maremmano	Grosseto province (Tuscany) and Viterbo province (Latium)	Centre Italy	15495 15602 15604 15635 15667 15703 15720 15771 15777 15809 15956 16038 16063insG	15491-16100	O	KU711314
MA515	E. caballus	Maremmano	Grosseto province (Tuscany) and Viterbo province (Latium)	Centre Italy	15495 15602 15604 15659 15703 15720 15726 15740 15771 15777 15811 15956 16037 16038 16057 16063insC	15491-16100	Q	KU711315
MAC3	E. caballus	Maremmano	Grosseto province (Tuscany) and Viterbo province (Latium)	Centre Italy	15495 15602 15604 15703 15720 15726 15740 15771 15777 15811 15870 15956 16037 16038 16057 16063insC	15491-16100	Q	KU711316
MA375	E. caballus	Maremmano	Grosseto province (Tuscany) and Viterbo province (Latium)	Centre Italy	15495 15602 15604 15703 15720 15740 15771 15777 15811 15956 16037 16038 16057 16063 16063insC 16080	15491-16100	Q	KU711317
MA221	E. caballus	Maremmano	Grosseto province (Tuscany) and Viterbo province (Latium)	Centre Italy	15495 15602 15617 15659 15719 15720 15771 15806 15827 15869 15956 16068 16080	15491-16100	M	KU711318
MA359	E. caballus	Maremmano	Grosseto province (Tuscany) and Viterbo province (Latium)	Centre Italy	15495 15602 15617 15659 15720 15771 15806 15810 15827 15869 15956 16068 16080	15491-16100	M	KU711319
MA119	E. caballus	Maremmano	Grosseto province (Tuscany) and Viterbo province (Latium)	Centre Italy	15495 15602 15617 15659 15720 15771 15806 15827 15869 15956 16068 16080	15491-16100	M	KU711320
MA013	E. caballus	Maremmano	Grosseto province (Tuscany) and Viterbo province (Latium)	Centre Italy	15495 15602 15617 15659 15720 15771 15806 15827 15869 15956 16068 16080	15491-16100	M	KU711321
MA137	E. caballus	Maremmano	Grosseto province (Tuscany) and Viterbo province (Latium)	Centre Italy	15495 15602 15617 15659 15720 15771 15806 15827 15869 15956 16068 16080	15491-16100	M	KU711322
MA188	E. caballus	Maremmano	Grosseto province (Tuscany) and Viterbo province (Latium)	Centre Italy	15495 15602 15617 15659 15720 15771 15806 15827 15869 15956 16068 16080	15491-16100	M	KU711323
MA192	E. caballus	Maremmano	Grosseto province (Tuscany) and Viterbo province (Latium)	Centre Italy	15495 15602 15617 15659 15720 15771 15806 15827 15869 15956 16068 16080	15491-16100	M	KU711324
MA528	E. caballus	Maremmano	Grosseto province (Tuscany) and Viterbo province (Latium)	Centre Italy	15495 15602 15617 15659 15720 15771 15806 15827 15869 15956 16068 16080	15491-16100	M	KU711325
MA439	E. caballus	Maremmano	Grosseto province (Tuscany) and Viterbo province (Latium)	Centre Italy	15495 15602 15617 15659 15720 15771 15806 15827 15869 15956 16068 16080	15491-16100	M	KU711326
MA632	E. caballus	Maremmano	Grosseto province (Tuscany) and Viterbo province (Latium)	Centre Italy	15495 15602 15617 15720 15771 15806 15827 15869 15956 16068 16080	15491-16100	M	KU711327
MA060	E. caballus	Maremmano	Grosseto province (Tuscany) and Viterbo province (Latium)	Centre Italy	15495 15602 15617 15720 15771 15806 15827 15869 15956 16068 16080	15491-16100	M	JN398437
MA511	E. caballus	Maremmano	Grosseto province (Tuscany) and Viterbo province (Latium)	Centre Italy	15495 15626 15650 15666 15720 15810 15826 16055	15491-16100	B	KU711328
MA694	E. caballus	Maremmano	Grosseto province (Tuscany) and Viterbo province (Latium)	Centre Italy	15495 15650 15666 15720 15826 16055	15491-16100	B	KU711329
MA095	E. caballus	Maremmano	Grosseto province (Tuscany) and Viterbo province (Latium)	Centre Italy	15495 15650 15666 15720 15826 16055	15491-16100	B	KU711330
MA468	E. caballus	Maremmano	Grosseto province (Tuscany) and Viterbo province (Latium)	Centre Italy	15495 15650 15666 15720 15826 16055	15491-16100	B	KU711331
MA529	E. caballus	Maremmano	Grosseto province (Tuscany) and Viterbo province (Latium)	Centre Italy	15495 15826	15491-16100	A	KU711332
MA212	E. caballus	Maremmano	Grosseto province (Tuscany) and Viterbo province (Latium)	Centre Italy	15495 15826	15491-16100	A	JN398382
MA366	E. caballus	Maremmano	Grosseto province (Tuscany) and Viterbo province (Latium)	Centre Italy	15495 15826	15491-16100	A	JN398379
MA419	E. caballus	Maremmano	Grosseto province (Tuscany) and Viterbo province (Latium)	Centre Italy	15495 15826	15491-16100	A	KU711333
MAC2	E. caballus	Maremmano	Grosseto province (Tuscany) and Viterbo province (Latium)	Centre Italy	15495 15826	15491-16100	A	KU711334
MA339	E. caballus	Maremmano	Grosseto province (Tuscany) and Viterbo province (Latium)	Centre Italy	15495 15826	15491-16100	A	JN398381
MA334	E. caballus	Maremmano	Grosseto province (Tuscany) and Viterbo province (Latium)	Centre Italy	ERS	15491-16100	A	KU711335
MF03	E. caballus	Monterufolino	Pisa and Livorno provinces (Tuscany)	Centre Italy	15494 15495 15496 15534 15585 15603 15649 15657 15720 15771 15806 15870 15871 15956 15974 16068	15491-16100	L	KU711336
MF24	E. caballus	Monterufolino	Pisa and Livorno provinces (Tuscany)	Centre Italy	15494 15495 15496 15534 15585 15603 15649 15657 15720 15771 15806 15870 15871 15956 15974 16068	15491-16100	L	KU711337
MF110	E. caballus	Monterufolino	Pisa and Livorno provinces (Tuscany)	Centre Italy	15494 15495 15496 15534 15585 15603 15649 15657 15720 15771 15806 15870 15871 15956 15974 16068	15491-16100	L	KU711338
MF04	E. caballus	Monterufolino	Pisa and Livorno provinces (Tuscany)	Centre Italy	15494 15495 15496 15534 15585 15603 15649 15720 15771 15807 15870 15871 15956 15974 16068	15491-16100	L	KU711339
MF06	E. caballus	Monterufolino	Pisa and Livorno provinces (Tuscany)	Centre Italy	15494 15495 15496 15534 15585 15603 15649 15720 15771 15807 15870 15871 15956 15974 16068	15491-16100	L	KU711340
MF07	E. caballus	Monterufolino	Pisa and Livorno provinces (Tuscany)	Centre Italy	15494 15495 15496 15534 15585 15603 15649 15720 15771 15807 15870 15871 15956 15974 16068	15491-16100	L	KU711341
MF08	E. caballus	Monterufolino	Pisa and Livorno provinces (Tuscany)	Centre Italy	15494 15495 15496 15534 15585 15603 15649 15720 15771 15807 15870 15871 15956 15974 16068	15491-16100	L	KU711342
MF09	E. caballus	Monterufolino	Pisa and Livorno provinces (Tuscany)	Centre Italy	15494 15495 15496 15534 15585 15603 15649 15720 15771 15807 15870 15871 15956 15974 16068	15491-16100	L	KU711343
MF13	E. caballus	Monterufolino	Pisa and Livorno provinces (Tuscany)	Centre Italy	15494 15495 15496 15534 15585 15603 15649 15720 15771 15807 15870 15871 15956 15974 16068	15491-16100	L	KU711344
MF15	E. caballus	Monterufolino	Pisa and Livorno provinces (Tuscany)	Centre Italy	15494 15495 15496 15534 15585 15603 15649 15720 15771 15807 15870 15871 15956 15974 16068	15491-16100	L	KU711345
MF16	E. caballus	Monterufolino	Pisa and Livorno provinces (Tuscany)	Centre Italy	15494 15495 15496 15534 15585 15603 15649 15720 15771 15807 15870 15871 15956 15974 16068	15491-16100	L	KU711346
MF19	E. caballus	Monterufolino	Pisa and Livorno provinces (Tuscany)	Centre Italy	15494 15495 15496 15534 15585 15603 15649 15720 15771 15807 15870 15871 15956 15974 16068	15491-16100	L	KU711347
MF20	E. caballus	Monterufolino	Pisa and Livorno provinces (Tuscany)	Centre Italy	15494 15495 15496 15534 15585 15603 15649 15720 15771 15807 15870 15871 15956 15974 16068	15491-16100	L	KU711348
MF21	E. caballus	Monterufolino	Pisa and Livorno provinces (Tuscany)	Centre Italy	15494 15495 15496 15534 15585 15603 15649 15720 15771 15807 15870 15871 15956 15974 16068	15491-16100	L	KU711349
MF22	E. caballus	Monterufolino	Pisa and Livorno provinces (Tuscany)	Centre Italy	15494 15495 15496 15534 15585 15603 15649 15720 15771 15807 15870 15871 15956 15974 16068	15491-16100	L	KU711350
MF25	E. caballus	Monterufolino	Pisa and Livorno provinces (Tuscany)	Centre Italy	15494 15495 15496 15534 15585 15603 15649 15720 15771 15807 15870 15871 15956 15974 16068	15491-16100	L	KU711351
MF55	E. caballus	Monterufolino	Pisa and Livorno provinces (Tuscany)	Centre Italy	15495 15521 15602 15720 15737 15770 15810 15870 15984 16087	15491-16100	D	KU711352
MF62	E. caballus	Monterufolino	Pisa and Livorno provinces (Tuscany)	Centre Italy	15495 15521 15602 15720 15737 15770 15810 15870 15984 16087	15491-16100	D	KU711353
MF70	E. caballus	Monterufolino	Pisa and Livorno provinces (Tuscany)	Centre Italy	15495 15521 15602 15720 15737 15770 15810 15870 15984 16087	15491-16100	D	KU711354
MF108	E. caballus	Monterufolino	Pisa and Livorno provinces (Tuscany)	Centre Italy	15495 15585 15601 15602 15650 15720 15771 15806 15827 15838 15869 15956 16007 16068	15491-16100	N	KU711355
MF01	E. caballus	Monterufolino	Pisa and Livorno provinces (Tuscany)	Centre Italy	15495 15585 15601 15602 15650 15720 15771 15806 15827 15838 15869 15956 16007 16068	15491-16100	N	KU711356
MF17	E. caballus	Monterufolino	Pisa and Livorno provinces (Tuscany)	Centre Italy	15495 15597 15602 15604 15667 15703 15720 15771 15777 15809 15956 16038 16063insC 16064	15491-16100	O	KU711357
MF23	E. caballus	Monterufolino	Pisa and Livorno provinces (Tuscany)	Centre Italy	15495 15597 15602 15604 15667 15703 15720 15771 15777 15809 15956 16038 16063insC 16064	15491-16100	O	KU711358
MF26	E. caballus	Monterufolino	Pisa and Livorno provinces (Tuscany)	Centre Italy	15495 15597 15602 15604 15667 15703 15720 15771 15777 15809 15956 16038 16063insC 16064	15491-16100	O	KU711359
MF111	E. caballus	Monterufolino	Pisa and Livorno provinces (Tuscany)	Centre Italy	15495 15598 15602 15615 15616 15659 15703 15720 15770 15775 15776 15806 15827 15956 15974 15996	15491-16100	R	KU711360
MF32	E. caballus	Monterufolino	Pisa and Livorno provinces (Tuscany)	Centre Italy	15495 15598 15602 15615 15616 15659 15703 15720 15770 15775 15776 15806 15827 15956 15974 15996	15491-16100	R	KU711361
MF54	E. caballus	Monterufolino	Pisa and Livorno provinces (Tuscany)	Centre Italy	15495 15602 15604 15703 15720 15726 15740 15771 15811 15869 15956 16038 16057 16063insC	15491-16100	Q	KU711362
MF64	E. caballus	Monterufolino	Pisa and Livorno provinces (Tuscany)	Centre Italy	15495 15602 15604 15703 15720 15726 15740 15771 15811 15869 15956 16038 16057 16063insC	15491-16100	Q	KU711363
MF71	E. caballus	Monterufolino	Pisa and Livorno provinces (Tuscany)	Centre Italy	15495 15602 15604 15703 15720 15726 15740 15771 15811 15869 15956 16038 16057 16063insC	15491-16100	Q	KU711364
MF109	E. caballus	Monterufolino	Pisa and Livorno provinces (Tuscany)	Centre Italy	15495 15602 15604 15703 15720 15726 15740 15771 15811 15869 15956 16038 16057 16063insC	15491-16100	Q	KU711365
MG18	E. caballus	Murgese	Bari, Brindisi and Taranto provinces (Apulia)	South Italy	15494 15495 15496 15534 15585 15602 15603 15604 15649 15720 15771 15870 15871 15956 15974 16068	15491-16100	L	KU711366
MG21	E. caballus	Murgese	Bari, Brindisi and Taranto provinces (Apulia)	South Italy	15494 15495 15496 15534 15585 15602 15603 15604 15649 15720 15771 15870 15871 15956 15974 16068	15491-16100	L	KU711367
MG25	E. caballus	Murgese	Bari, Brindisi and Taranto provinces (Apulia)	South Italy	15494 15495 15496 15534 15585 15603 15649 15720 15740 15771 15870 15871 15956 15974 16068	15491-16100	L	KU711368
MG04	E. caballus	Murgese	Bari, Brindisi and Taranto provinces (Apulia)	South Italy	15494 15495 15496 15534 15585 15603 15649 15720 15771 15870 15871 15956 15974 16068	15491-16100	L	KU711369
MG15	E. caballus	Murgese	Bari, Brindisi and Taranto provinces (Apulia)	South Italy	15494 15495 15496 15534 15602 15603 15649 15720 15771 15787 15870 15871 15956 15974 16040 16068	15491-16100	L	KU711370
Mu02	E. caballus	Murgese	Bari, Brindisi and Taranto provinces (Apulia)	South Italy	15494 15495 15496 15534 15602 15603 15649 15720 15771 15870 15871 15956 15974 16068	15491-16100	L	KU711371
Mu04	E. caballus	Murgese	Bari, Brindisi and Taranto provinces (Apulia)	South Italy	15494 15495 15496 15534 15602 15603 15649 15720 15771 15870 15871 15956 15974 16068	15491-16100	L	KU711372
MG23	E. caballus	Murgese	Bari, Brindisi and Taranto provinces (Apulia)	South Italy	15494 15495 15496 15534 15602 15603 15649 15720 15771 15870 15871 15956 15974 16068	15491-16100	L	KU711373
MG24	E. caballus	Murgese	Bari, Brindisi and Taranto provinces (Apulia)	South Italy	15494 15495 15496 15534 15602 15603 15649 15720 15771 15870 15871 15956 15974 16068	15491-16100	L	KU711374
MG11	E. caballus	Murgese	Bari, Brindisi and Taranto provinces (Apulia)	South Italy	15494 15495 15496 15534 15603 15649 15720 15771 15870 15871 15956 15974 16068	15491-16100	L	KU711375
MG07	E. caballus	Murgese	Bari, Brindisi and Taranto provinces (Apulia)	South Italy	15495 15521 15585 15602 15650 15720 15737 15770 15810 15870 16087	15491-16100	D	KU711376
MG01	E. caballus	Murgese	Bari, Brindisi and Taranto provinces (Apulia)	South Italy	15495 15532delC 15585 15602 15720 15771 15807 15827 15870 15871 16071	15491-16100	J	KU711377
MG12	E. caballus	Murgese	Bari, Brindisi and Taranto provinces (Apulia)	South Italy	15495 15542 15585 15597 15602 15632 15635 15650 15666 15703 15720 15870 16031 16080 16087	15491-16100	G	KU711378
MG14	E. caballus	Murgese	Bari, Brindisi and Taranto provinces (Apulia)	South Italy	15495 15542 15585 15597 15602 15650 15666 15720 15771 15870 15956 15974	15491-16100	E	KU711379
MG16	E. caballus	Murgese	Bari, Brindisi and Taranto provinces (Apulia)	South Italy	15495 15542 15597 15602 15635 15650 15651 15666 15703 15718 15720 15870 15871	15491-16100	G	KU711380
MG06	E. caballus	Murgese	Bari, Brindisi and Taranto provinces (Apulia)	South Italy	15495 15542 15597 15602 15635 15650 15666 15703 15720 15870	15491-16100	G	KU711381
MG27	E. caballus	Murgese	Bari, Brindisi and Taranto provinces (Apulia)	South Italy	15495 15542 15597 15602 15635 15650 15666 15703 15720 15870	15491-16100	G	KU711382
MG08	E. caballus	Murgese	Bari, Brindisi and Taranto provinces (Apulia)	South Italy	15495 15542 15597 15602 15635 15650 15666 15703 15720 15870 15956	15491-16100	G	KU711383
Mu01	E. caballus	Murgese	Bari, Brindisi and Taranto provinces (Apulia)	South Italy	15495 15542 15597 15602 15635 15650 15666 15703 15720 15870 16031	15491-16100	G	KU711384
Mu03	E. caballus	Murgese	Bari, Brindisi and Taranto provinces (Apulia)	South Italy	15495 15542 15597 15602 15635 15650 15666 15703 15720 15870 16031	15491-16100	G	KU711385
MG17	E. caballus	Murgese	Bari, Brindisi and Taranto provinces (Apulia)	South Italy	15495 15542 15597 15602 15635 15650 15666 15703 15720 15870 16031	15491-16100	G	KU711386
MG10	E. caballus	Murgese	Bari, Brindisi and Taranto provinces (Apulia)	South Italy	15495 15585 15597 15602 15667 15703 15720 15771 15777 15809 15956 16038 16063insC	15491-16100	P	KU711387
MG17-LI	E. caballus	Murgese	Bari, Brindisi and Taranto provinces (Apulia)	South Italy	15495 15585 15602 15604 15703 15720 15740 15771 15777 15811 15956 15995 16037 16038 16057 16063 16063insC	15491-16100	Q	KU711388
MG19	E. caballus	Murgese	Bari, Brindisi and Taranto provinces (Apulia)	South Italy	15495 15585 15602 15604 15703 15720 15740 15771 15777 15811 15956 15995 16037 16038 16057 16063 16063insC	15491-16100	Q	KU711389
MG26	E. caballus	Murgese	Bari, Brindisi and Taranto provinces (Apulia)	South Italy	15495 15585 15602 15604 15703 15720 15740 15771 15777 15811 15956 15995 16037 16038 16057 16063 16063insC	15491-16100	Q	KU711390
MG22	E. caballus	Murgese	Bari, Brindisi and Taranto provinces (Apulia)	South Italy	15495 15597 15602 15667 15703 15718 15720 15771 15777 15809 15956 16038 16063insC	15491-16100	P	KU711391
MG13	E. caballus	Murgese	Bari, Brindisi and Taranto provinces (Apulia)	South Italy	15495 15602 15617 15659 15720 15771 15806 15827 15869 15956 16068 16080	15491-16100	M	KU711392
MG02	E. caballus	Murgese	Bari, Brindisi and Taranto provinces (Apulia)	South Italy	15495 15602 15650 15720 15762 15826 15870 15956 15974	15491-16100	C	KU711393
MG03	E. caballus	Murgese	Bari, Brindisi and Taranto provinces (Apulia)	South Italy	15495 15602 15703 15720 15726 15740 15771 15777 15811 15956 16037 16038 16057 16063insC	15491-16100	Q	KU711394
MG05	E. caballus	Murgese	Bari, Brindisi and Taranto provinces (Apulia)	South Italy	15495 15602 15703 15720 15726 15740 15771 15777 15811 15956 16037 16038 16057 16063insC	15491-16100	Q	KU711395
MG20	E. caballus	Murgese	Bari, Brindisi and Taranto provinces (Apulia)	South Italy	15495 15602 15703 15720 15726 15740 15771 15777 15811 15956 16037 16038 16057 16063insC	15491-16100	Q	KU711396
MG09	E. caballus	Murgese	Bari, Brindisi and Taranto provinces (Apulia)	South Italy	15495 15775 15826	15491-16100	A	KU711397
SC12	E. caballus	Sarcidano	Cagliari and Oristano (Sardinia)	Sardinia	15494 15495 15496 15534 15602 15603 15649 15720 15771 15870 15871 15956 15974 16068	15491-16100	L	KU711398
SC18	E. caballus	Sarcidano	Cagliari and Oristano (Sardinia)	Sardinia	15494 15495 15496 15534 15602 15603 15649 15720 15771 15870 15956 15974 16068	15491-16100	L	KU711399
SC25	E. caballus	Sarcidano	Cagliari and Oristano (Sardinia)	Sardinia	15494 15495 15496 15534 15602 15603 15649 15720 15771 15870 15956 15974 16068	15491-16100	L	KU711400
SC11	E. caballus	Sarcidano	Cagliari and Oristano (Sardinia)	Sardinia	15495 15538 15585 15602 15650 15709 15720 15771 15826 15870 15974	15491-16100	I	KU711401
SC17	E. caballus	Sarcidano	Cagliari and Oristano (Sardinia)	Sardinia	15495 15538 15585 15602 15650 15709 15720 15771 15826 15870 15974	15491-16100	I	KU711402
SC21	E. caballus	Sarcidano	Cagliari and Oristano (Sardinia)	Sardinia	15495 15538 15585 15602 15650 15709 15720 15771 15826 15870 15974	15491-16100	I	KU711403
SC41	E. caballus	Sarcidano	Cagliari and Oristano (Sardinia)	Sardinia	15495 15538 15585 15602 15650 15709 15720 15771 15826 15870 15974	15491-16100	I	KU711404
SC52	E. caballus	Sarcidano	Cagliari and Oristano (Sardinia)	Sardinia	15495 15538 15585 15602 15650 15709 15720 15771 15826 15870 15974	15491-16100	I	KU711405
SC01	E. caballus	Sarcidano	Cagliari and Oristano (Sardinia)	Sardinia	15495 15538 15585 15602 15650 15709 15720 15771 15826 15870 15974	15491-16100	I	KU711406
SC06	E. caballus	Sarcidano	Cagliari and Oristano (Sardinia)	Sardinia	15495 15538 15585 15602 15650 15709 15720 15771 15826 15870 15974	15491-16100	I	KU711407
SC07	E. caballus	Sarcidano	Cagliari and Oristano (Sardinia)	Sardinia	15495 15538 15585 15602 15650 15709 15720 15771 15826 15870 15974	15491-16100	I	KU711408
SC10	E. caballus	Sarcidano	Cagliari and Oristano (Sardinia)	Sardinia	15495 15538 15585 15602 15650 15709 15720 15771 15826 15870 15974	15491-16100	I	KU711409
SC13	E. caballus	Sarcidano	Cagliari and Oristano (Sardinia)	Sardinia	15495 15538 15585 15602 15650 15709 15720 15771 15826 15870 15974	15491-16100	I	KU711410
SC35	E. caballus	Sarcidano	Cagliari and Oristano (Sardinia)	Sardinia	15495 15538 15602 15650 15709 15720 15771 15826 15870 15974	15491-16100	I	KU711411
SC39	E. caballus	Sarcidano	Cagliari and Oristano (Sardinia)	Sardinia	15495 15538 15602 15650 15709 15720 15771 15826 15870 15974	15491-16100	I	KU711412
SC02	E. caballus	Sarcidano	Cagliari and Oristano (Sardinia)	Sardinia	15495 15542 15585 15597 15602 15635 15650 15666 15703 15720 15825 15870 16031 16087	15491-16100	G	KU711413
SC15	E. caballus	Sarcidano	Cagliari and Oristano (Sardinia)	Sardinia	15495 15542 15585 15597 15602 15635 15650 15666 15703 15720 15825 15870 16031 16087	15491-16100	G	KU711414
SC03	E. caballus	Sarcidano	Cagliari and Oristano (Sardinia)	Sardinia	15495 15542 15585 15602 15635 15666 15703 15720 15870 16031 16087	15491-16100	G	KU711415
SC04	E. caballus	Sarcidano	Cagliari and Oristano (Sardinia)	Sardinia	15495 15542 15585 15602 15635 15666 15703 15720 15870 16031 16087	15491-16100	G	KU711416
SC08	E. caballus	Sarcidano	Cagliari and Oristano (Sardinia)	Sardinia	15495 15542 15585 15602 15635 15666 15703 15720 15870 16031 16087	15491-16100	G	KU711417
SC09	E. caballus	Sarcidano	Cagliari and Oristano (Sardinia)	Sardinia	15495 15542 15597 15602 15635 15666 15703 15720 15870	15491-16100	G	KU711418
SC23	E. caballus	Sarcidano	Cagliari and Oristano (Sardinia)	Sardinia	15495 15542 15597 15602 15635 15666 15703 15720 15870	15491-16100	G	KU711419
SC24	E. caballus	Sarcidano	Cagliari and Oristano (Sardinia)	Sardinia	15495 15542 15597 15602 15635 15666 15703 15720 15870	15491-16100	G	KU711420
SC05	E. caballus	Sarcidano	Cagliari and Oristano (Sardinia)	Sardinia	15495 15602 15617 15659 15720 15771 15806 15827 15869 15956 16068 16080	15491-16100	M	KU711421
SC14	E. caballus	Sarcidano	Cagliari and Oristano (Sardinia)	Sardinia	15495 15602 15617 15659 15720 15771 15806 15827 15869 15956 16068 16080	15491-16100	M	KU711422
SC16	E. caballus	Sarcidano	Cagliari and Oristano (Sardinia)	Sardinia	15495 15602 15617 15659 15720 15771 15806 15827 15869 15956 16068 16080	15491-16100	M	KU711423
SC19	E. caballus	Sarcidano	Cagliari and Oristano (Sardinia)	Sardinia	15495 15602 15617 15659 15720 15771 15806 15827 15869 15956 16068 16080	15491-16100	M	KU711424
SC20	E. caballus	Sarcidano	Cagliari and Oristano (Sardinia)	Sardinia	15495 15602 15617 15659 15720 15771 15806 15827 15869 15956 16068 16080	15491-16100	M	KU711425
SC22	E. caballus	Sarcidano	Cagliari and Oristano (Sardinia)	Sardinia	15495 15602 15617 15659 15720 15771 15806 15827 15869 15956 16068 16080	15491-16100	M	KU711426
SC48	E. caballus	Sarcidano	Cagliari and Oristano (Sardinia)	Sardinia	15495 15602 15617 15659 15720 15771 15806 15827 15869 15956 16068 16080	15491-16100	M	KU711427
AA27	E. caballus	Sardinian Anglo-Arab	North Sardinia	Sardinia	15650	15491-16100	A	KU711428
AA24	E. caballus	Sardinian Anglo-Arab	North Sardinia	Sardinia	15494 15495 15496 15532delC 15534 15585 15602 15603 15604 15649 15720 15771 15864 15870 15871 15956 15974 16068	15491-16100	L	KU711429
AA41	E. caballus	Sardinian Anglo-Arab	North Sardinia	Sardinia	15494 15495 15496 15532delC 15534 15585 15602 15603 15604 15649 15720 15771 15864 15870 15871 15956 15974 16068	15491-16100	L	KU711430
AA42	E. caballus	Sardinian Anglo-Arab	North Sardinia	Sardinia	15494 15495 15496 15532delC 15534 15585 15602 15603 15604 15649 15720 15771 15864 15870 15871 15956 15974 16068	15491-16100	L	KU711431
AA46	E. caballus	Sardinian Anglo-Arab	North Sardinia	Sardinia	15494 15495 15496 15532delC 15534 15585 15602 15603 15604 15649 15720 15771 15864 15870 15871 15956 15974 16068	15491-16100	L	KU711432
AA52	E. caballus	Sardinian Anglo-Arab	North Sardinia	Sardinia	15494 15495 15496 15532delC 15534 15585 15602 15603 15604 15649 15720 15771 15864 15870 15871 15956 15974 16068	15491-16100	L	KU711433
AA54	E. caballus	Sardinian Anglo-Arab	North Sardinia	Sardinia	15494 15495 15496 15532delC 15534 15585 15602 15603 15604 15649 15720 15771 15864 15870 15871 15956 15974 16068	15491-16100	L	KU711434
AA57	E. caballus	Sardinian Anglo-Arab	North Sardinia	Sardinia	15494 15495 15496 15532delC 15534 15585 15602 15603 15604 15649 15720 15771 15864 15870 15871 15956 15974 16068	15491-16100	L	KU711435
AA59	E. caballus	Sardinian Anglo-Arab	North Sardinia	Sardinia	15494 15495 15496 15532delC 15534 15585 15602 15603 15604 15649 15720 15771 15870 15871 15956 15974 16068	15491-16100	L	KU711436
AA14	E. caballus	Sardinian Anglo-Arab	North Sardinia	Sardinia	15494 15495 15496 15534 15574 15585 15602 15603 15604 15649 15720 15771 15870 15871 15956 15974 16068	15491-16100	L	KU711437
AA49	E. caballus	Sardinian Anglo-Arab	North Sardinia	Sardinia	15494 15495 15496 15534 15585 15602 15603 15604 15649 15720 15771 15870 15871 15956 15974 16068	15491-16100	L	KU711438
AA15	E. caballus	Sardinian Anglo-Arab	North Sardinia	Sardinia	15494 15495 15496 15534 15585 15602 15603 15649 15720 15771 15870 15871 15956 15974 16068	15491-16100	L	KU711439
AA56	E. caballus	Sardinian Anglo-Arab	North Sardinia	Sardinia	15494 15495 15496 15534 15585 15602 15603 15649 15720 15771 15870 15871 15956 15974 16068	15491-16100	L	KU711440
AA48	E. caballus	Sardinian Anglo-Arab	North Sardinia	Sardinia	15494 15495 15496 15534 15585 15603 15649 15720 15771 15827 15870 15871 15956 15974 16068	15491-16100	L	KU711441
AA06	E. caballus	Sardinian Anglo-Arab	North Sardinia	Sardinia	15494 15495 15496 15534 15602 15603 15604 15649 15720 15771 15869 15870 15871 15956 15974	15491-16100	L	KU711442
AA02	E. caballus	Sardinian Anglo-Arab	North Sardinia	Sardinia	15494 15495 15496 15534 15602 15603 15604 15649 15720 15771 15869 15870 15871 15956 15974 16068	15491-16100	L	KU711443
AA04	E. caballus	Sardinian Anglo-Arab	North Sardinia	Sardinia	15494 15495 15496 15534 15602 15603 15604 15649 15720 15771 15869 15870 15871 15956 15974 16068	15491-16100	L	KU711444
AA58	E. caballus	Sardinian Anglo-Arab	North Sardinia	Sardinia	15494 15495 15496 15534 15602 15603 15604 15649 15720 15771 15869 15870 15871 15956 15974 16068	15491-16100	L	KU711445
AA19	E. caballus	Sardinian Anglo-Arab	North Sardinia	Sardinia	15494 15495 15496 15534 15602 15603 15649 15720 15771 15811 15870 15871 15956 15974 16068	15491-16100	L	KU711446
AA30	E. caballus	Sardinian Anglo-Arab	North Sardinia	Sardinia	15494 15495 15496 15534 15602 15603 15649 15720 15771 15811 15870 15871 15956 15974 16068	15491-16100	L	KU711447
AA55	E. caballus	Sardinian Anglo-Arab	North Sardinia	Sardinia	15494 15495 15496 15534 15602 15603 15649 15720 15771 15811 15870 15871 15956 15974 16068	15491-16100	L	KU711448
AA20	E. caballus	Sardinian Anglo-Arab	North Sardinia	Sardinia	15494 15495 15496 15534 15602 15603 15649 15720 15771 15870 15871 15956 15974	15491-16100	L	KU711449
AA26	E. caballus	Sardinian Anglo-Arab	North Sardinia	Sardinia	15494 15495 15496 15534 15602 15603 15649 15720 15771 15870 15871 15956 15974 16068	15491-16100	L	KU711450
AA43	E. caballus	Sardinian Anglo-Arab	North Sardinia	Sardinia	15494 15495 15496 15534 15602 15603 15649 15720 15771 15870 15871 15956 15974 16068 16080	15491-16100	L	KU711451
AA13	E. caballus	Sardinian Anglo-Arab	North Sardinia	Sardinia	15495 15522 15650 15771 15826 15827 15869 16055	15491-16100	B	KU711452
AA01	E. caballus	Sardinian Anglo-Arab	North Sardinia	Sardinia	15495 15538 15584 15585 15602 15650 15709 15720 15771 15826 15870 15974 16080	15491-16100	I	KU711453
AA47	E. caballus	Sardinian Anglo-Arab	North Sardinia	Sardinia	15495 15538 15584 15585 15602 15650 15709 15720 15771 15826 15870 15974 16080	15491-16100	I	KU711454
AA08	E. caballus	Sardinian Anglo-Arab	North Sardinia	Sardinia	15495 15538 15585 15602 15650 15709 15720 15771 15826 15870 15974	15491-16100	I	KU711455
AA21	E. caballus	Sardinian Anglo-Arab	North Sardinia	Sardinia	15495 15538 15585 15602 15650 15709 15720 15771 15826 15870 15974	15491-16100	I	KU711456
AA23	E. caballus	Sardinian Anglo-Arab	North Sardinia	Sardinia	15495 15538 15585 15602 15650 15709 15720 15771 15826 15870 15974	15491-16100	I	KU711457
AA09	E. caballus	Sardinian Anglo-Arab	North Sardinia	Sardinia	15495 15538 15596 15602 15650 15709 15720 15771 15826 15870 15974	15491-16100	I	KU711458
AA11	E. caballus	Sardinian Anglo-Arab	North Sardinia	Sardinia	15495 15538 15596 15602 15650 15709 15720 15771 15826 15870 15974	15491-16100	I	KU711459
AA18	E. caballus	Sardinian Anglo-Arab	North Sardinia	Sardinia	15495 15538 15596 15602 15650 15709 15720 15771 15826 15870 15974	15491-16100	I	KU711460
AA17	E. caballus	Sardinian Anglo-Arab	North Sardinia	Sardinia	15495 15542 15585 15597 15602 15635 15650 15666 15703 15720 15825 15870 16031 16087	15491-16100	G	KU711461
AA22	E. caballus	Sardinian Anglo-Arab	North Sardinia	Sardinia	15495 15542 15585 15597 15602 15635 15650 15666 15703 15720 15870 16031 16087	15491-16100	G	KU711462
AA29	E. caballus	Sardinian Anglo-Arab	North Sardinia	Sardinia	15495 15542 15585 15597 15602 15635 15650 15666 15703 15720 15870 16031 16087	15491-16100	G	KU711463
AA35	E. caballus	Sardinian Anglo-Arab	North Sardinia	Sardinia	15495 15542 15585 15597 15602 15650 15666 15720 15771 15870 15956 15974	15491-16100	E	KU711464
AA37	E. caballus	Sardinian Anglo-Arab	North Sardinia	Sardinia	15495 15542 15585 15597 15602 15650 15666 15720 15771 15870 15956 15974	15491-16100	E	KU711465
AA45	E. caballus	Sardinian Anglo-Arab	North Sardinia	Sardinia	15495 15542 15585 15597 15602 15650 15666 15720 15771 15870 15956 15974	15491-16100	E	KU711466
AA07	E. caballus	Sardinian Anglo-Arab	North Sardinia	Sardinia	15495 15542 15597 15602 15632 15635 15650 15666 15703 15720 15870 16031	15491-16100	G	KU711467
AA25	E. caballus	Sardinian Anglo-Arab	North Sardinia	Sardinia	15495 15542 15597 15602 15635 15650 15666 15703 15720 15870	15491-16100	G	KU711468
AA51	E. caballus	Sardinian Anglo-Arab	North Sardinia	Sardinia	15495 15542 15597 15602 15635 15650 15666 15703 15720 15870	15491-16100	G	KU711469
AA05	E. caballus	Sardinian Anglo-Arab	North Sardinia	Sardinia	15495 15542 15597 15602 15635 15650 15666 15703 15720 15870	15491-16100	G	KU711470
AA36	E. caballus	Sardinian Anglo-Arab	North Sardinia	Sardinia	15495 15542 15597 15602 15650 15666 15720 15771 15870 15956 15974	15491-16100	E	KU711471
AA44	E. caballus	Sardinian Anglo-Arab	North Sardinia	Sardinia	15495 15542 15597 15602 15650 15666 15720 15771 15870 15956 15974	15491-16100	E	KU711472
AA03	E. caballus	Sardinian Anglo-Arab	North Sardinia	Sardinia	15495 15585 15597 15602 15635 15650 15703 15720 15771 15776 15870 15956 15996	15491-16100	G	KU711473
AA31	E. caballus	Sardinian Anglo-Arab	North Sardinia	Sardinia	15495 15585 15597 15602 15635 15650 15703 15720 15771 15776 15870 15956 15996	15491-16100	G	KU711474
AA10	E. caballus	Sardinian Anglo-Arab	North Sardinia	Sardinia	15495 15585 15597 15602 15650 15666 15720 15771 15870 15956 15974	15491-16100	E	KU711475
AA53	E. caballus	Sardinian Anglo-Arab	North Sardinia	Sardinia	15495 15585 15601 15602 15720 15771 15806 15827 15838 15869 15956 16007 16068	15491-16100	N	KU711476
AA12	E. caballus	Sardinian Anglo-Arab	North Sardinia	Sardinia	15495 15585 15602 15617 15659 15720 15771 15806 15827 15869 15879 15956 16068 16080	15491-16100	M	KU711477
AA32	E. caballus	Sardinian Anglo-Arab	North Sardinia	Sardinia	15495 15597 15602 15617 15659 15720 15771 15806 15827 15869 15956 16080	15491-16100	M	KU711478
AA16	E. caballus	Sardinian Anglo-Arab	North Sardinia	Sardinia	15495 15602 15617 15659 15720 15771 15806 15827 15869 15956 16068	15491-16100	M	KU711479
AA28	E. caballus	Sardinian Anglo-Arab	North Sardinia	Sardinia	15495 15602 15617 15659 15720 15771 15806 15827 15869 15956 16068 16080	15491-16100	M	KU711480
AA50	E. caballus	Sardinian Anglo-Arab	North Sardinia	Sardinia	15495 15650 15666 15720 15826 16055 16079	15491-16100	B	KU711481
TF14	E. caballus	Tolfetano	Roma (Latium)	Centre Italy	15494 15495 15496 15521 15534 15585 15602 15603 15604 15649 15720 15771 15870 15871 15956 15974 16068	15491-16100	L	KU711482
TF16	E. caballus	Tolfetano	Roma (Latium)	Centre Italy	15494 15495 15496 15532delC 15534 15585 15602 15603 15604 15649 15720 15771 15870 15871 15956 15974 16068	15491-16100	L	KU711483
TF22	E. caballus	Tolfetano	Roma (Latium)	Centre Italy	15494 15495 15496 15534 15585 15602 15603 15604 15649 15720 15771 15870 15871 15956 15974 16068	15491-16100	L	KU711484
TF03	E. caballus	Tolfetano	Roma (Latium)	Centre Italy	15494 15495 15496 15534 15585 15602 15603 15649 15720 15771 15870 15871 15956 15974 16068	15491-16100	L	KU711485
TF32	E. caballus	Tolfetano	Roma (Latium)	Centre Italy	15494 15495 15496 15534 15602 15603 15604 15649 15720 15771 15869 15870 15871 15956 15974 16068	15491-16100	L	KU711486
TF08	E. caballus	Tolfetano	Roma (Latium)	Centre Italy	15494 15495 15496 15534 15602 15603 15649 15720 15771 15811 15870 15871 15956 15974 16068	15491-16100	L	KU711487
TF23	E. caballus	Tolfetano	Roma (Latium)	Centre Italy	15494 15495 15496 15534 15602 15603 15649 15720 15771 15811 15870 15871 15956 15974 16068	15491-16100	L	KU711488
TF25	E. caballus	Tolfetano	Roma (Latium)	Centre Italy	15494 15495 15496 15534 15602 15603 15649 15720 15771 15811 15870 15871 15956 15974 16068	15491-16100	L	KU711489
TF21	E. caballus	Tolfetano	Roma (Latium)	Centre Italy	15495 15532delC 15585 15602 15720 15771 15807 15827 15869 15870 15871 16071 16074	15491-16100	J	KU711490
TF24	E. caballus	Tolfetano	Roma (Latium)	Centre Italy	15495 15532delC 15585 15602 15720 15771 15807 15827 15869 15870 15871 16071 16074	15491-16100	J	KU711491
TF11	E. caballus	Tolfetano	Roma (Latium)	Centre Italy	15495 15538 15584 15585 15602 15709 15720 15771 15974	15491-16100	I	KU711492
TF15	E. caballus	Tolfetano	Roma (Latium)	Centre Italy	15495 15538 15584 15585 15602 15709 15720 15771 15974	15491-16100	I	KU711493
TF02	E. caballus	Tolfetano	Roma (Latium)	Centre Italy	15495 15542 15585 15597 15602 15635 15650 15666 15703 15720 15870 16031 16087	15491-16100	G	KU711494
TF06	E. caballus	Tolfetano	Roma (Latium)	Centre Italy	15495 15542 15585 15597 15602 15650 15666 15720 15771 15870 15956 15974	15491-16100	E	KU711495
TF13	E. caballus	Tolfetano	Roma (Latium)	Centre Italy	15495 15542 15585 15597 15602 15650 15666 15720 15771 15870 15956 15974	15491-16100	E	KU711496
TF05	E. caballus	Tolfetano	Roma (Latium)	Centre Italy	15495 15542 15585 15602 15635 15650 15666 15703 15720 15870 15974 16031	15491-16100	G	KU711497
TF18	E. caballus	Tolfetano	Roma (Latium)	Centre Italy	15495 15542 15597 15602 15635 15650 15666 15703 15718 15720 15868delT 15870	15491-16100	G	KU711498
TF19	E. caballus	Tolfetano	Roma (Latium)	Centre Italy	15495 15542 15597 15602 15635 15650 15666 15703 15718 15720 15868delT 15870	15491-16100	G	KU711499
TF10	E. caballus	Tolfetano	Roma (Latium)	Centre Italy	15495 15585 15650 15666 15720 15810 15826 15956 16055	15491-16100	B	KU711500
TF29	E. caballus	Tolfetano	Roma (Latium)	Centre Italy	15495 15585 15650 15666 15720 15810 15826 16055	15491-16100	B	KU711501
TF31	E. caballus	Tolfetano	Roma (Latium)	Centre Italy	15495 15585 15650 15666 15720 15810 15826 16055	15491-16100	B	KU711502
TF09	E. caballus	Tolfetano	Roma (Latium)	Centre Italy	15495 15597 15602 15667 15703 15718 15720 15771 15777 15809 15956 16038 16063insC	15491-16100	P	KU711503
TF01	E. caballus	Tolfetano	Roma (Latium)	Centre Italy	15495 15602 15617 15659 15720 15771 15806 15827 15869 15956 16068 16080	15491-16100	M	KU711504
TF04	E. caballus	Tolfetano	Roma (Latium)	Centre Italy	15495 15826	15491-16100	A	KU711505
TF17	E. caballus	Tolfetano	Roma (Latium)	Centre Italy	ERS	15491-16100	A	KU711506
TF20	E. caballus	Tolfetano	Roma (Latium)	Centre Italy	ERS	15491-16100	A	KU711507
a The Lipizzan place of origin is Lipica, a small locality near Trieste, which is today in Slovenia, but was Italian up to the Second World War. Since 1945, when the records of the breed and a precious herd were delivered to the Italian Ministry of Defence, an Italian nucleus of this breed is locally managed.
