# Supplementary material for: An Overview of Ten Italian Horse Breeds through Mitochondrial DNA
Source: PLoS One. 2016 Apr 7;11(4):e0153004. doi: 10.1371/journal.pone.0153004 (PMC4824442; doi:10.1371/journal.pone.0153004)
Supplement: S2 Table — Haplogroup frequencies are calculated on different haplotypes. (XLSX) [file pone.0153004.s003.xlsx]

## Sheet: S2 Table
S2 Table. Source data for the PCA of ten Italian breeds and Arabian horses here analyzed.
Geographic Area	Breed	A	B	C	D	E	G	HI	JK	L	M	N	O	P	Q	R	Grand Total
Italy	Bardigiano	16.6667	16.6667	0	0	0	8.33333	12.5	4.16667	16.6667	4.16667	8.33333	0	4.16667	8.33333	0	100
Italy	Lipizzan	0	9.09091	9.09091	0	0	27.2727	0	0	27.2727	18.1818	0	0	0	9.09091	0	100
Italy	Maremmano	3.77358	9.43396	3.77358	1.88679	3.77358	20.7547	5.66038	1.88679	20.7547	9.43396	1.88679	1.88679	5.66038	7.54717	1.88679	100
Italy	Monterufolino	0	0	0	14.2857	0	0	0	0	28.5714	0	14.2857	14.2857	0	14.2857	14.2857	100
Italy	Tolfetano	11.1111	11.1111	0	0	5.55556	16.6667	5.55556	5.55556	33.3333	5.55556	0	0	5.55556	0	0	100
Italy	Esperia	0	0	0	0	12.5	0	12.5	0	25	12.5	12.5	25	0	0	0	100
Italy	Murgese	4.7619	0	4.7619	4.7619	4.7619	23.8095	0	4.7619	28.5714	4.7619	0	0	9.52381	9.52381	0	100
Sardinia	Giara	0	0	0	0	0	66.6667	11.1111	0	11.1111	11.1111	0	0	0	0	0	100
Sardinia	Sarcidano	0	0	0	0	0	37.5	25	0	25	12.5	0	0	0	0	0	100
Sardinia	Sardinian Anglo-Arab	3.22581	6.45161	0	0	9.67742	16.129	9.67742	0	38.7097	12.9032	3.22581	0	0	0	0	100
Near East	Arabian horse	0	7.14286	7.14286	0	0	7.14286	21.4286	7.14286	0	7.14286	7.14286	7.14286	14.2857	14.2857	0	100
Total		4.90196	7.35294	2.45098	1.47059	3.92157	19.1176	8.33333	2.45098	24.0196	8.82353	3.43137	2.45098	4.41176	5.88235	0.980392	100
Source data for the PCA of ten Italian breeds and Arabian horses here analyzed. Haplogroup frequencies are calculated on different haplotypes.
