# Supplementary material for: An Overview of Ten Italian Horse Breeds through Mitochondrial DNA
Source: PLoS One. 2016 Apr 7;11(4):e0153004. doi: 10.1371/journal.pone.0153004 (PMC4824442; doi:10.1371/journal.pone.0153004)
Supplement: S3 Table — Haplogroup frequencies are calculated on different haplotypes. (XLSX) [file pone.0153004.s004.xlsx]

## Sheet: S3 Table
S3 Table. Source data for the PCA of Eurasian breeds.
Macro-Area Code	Macrogeographic Area	Breed	Country	A	B	C	D	E	G	HI	JK	L	M	N	OP	Q	R	Unclassified	Grand Total
1	Italy (T.S.)a	Bardigiano	Italy	16.6667	16.6667	0	0	0	8.33333	12.5	4.16667	16.6667	4.16667	8.33333	4.16667	8.33333	0	0	100
1	Italy (T.S.)	Esperia	Italy	0	0	0	0	12.5	0	12.5	0	25	12.5	12.5	25	0	0	0	100
1	Italy (T.S.)	Lipizzan	Italy	0	9.09091	9.09091	0	0	27.2727	0	0	27.2727	18.1818	0	0	9.09091	0	0	100
1	Italy (T.S.)	Maremmano	Italy	3.77358	9.43396	3.77358	1.88679	3.77358	20.7547	5.66038	1.88679	20.7547	9.43396	1.88679	7.54717	7.54717	1.88679	0	100
1	Italy (T.S.)	Monterufolino	Italy	0	0	0	14.2857	0	0	0	0	28.5714	0	14.2857	14.2857	14.2857	14.2857	0	100
1	Italy (T.S.)	Murgese	Italy	4.7619	0	4.7619	4.7619	4.7619	23.8095	0	4.7619	28.5714	4.7619	0	9.52381	9.52381	0	0	100
1	Italy (T.S.)	Tolfetano	Italy	11.1111	11.1111	0	0	5.55556	16.6667	5.55556	5.55556	33.3333	5.55556	0	5.55556	0	0	0	100
2	Sardinia (T.S.)	Giara	Sardinia	0	0	0	0	0	66.6667	11.1111	0	11.1111	11.1111	0	0	0	0	0	100
2	Sardinia (T.S.)	Sarcidano	Sardinia	0	0	0	0	0	37.5	25	0	25	12.5	0	0	0	0	0	100
2	Sardinia (T.S.)	Sardinian Anglo-Arab	Sardinia	3.22581	6.45161	0	0	9.67742	16.129	9.67742	0	38.7097	12.9032	3.22581	0	0	0	0	100
3	Western Asia (T.S.)	Arabian horse	Arabian Peninsula	0	7.14286	7.14286	0	0	7.14286	21.4286	7.14286	0	7.14286	7.14286	21.4286	14.2857	0	0	100
3	Western Asia	Arabian horse	Arabian Peninsula	2.7027	8.10811	6.75676	0	0	10.8108	12.1622	0	20.2703	2.7027	0	12.1622	10.8108	4.05405	9.45946	100
3	Western Asia	Syrian	Syria	5.12821	10.2564	7.69231	0	2.5641	10.2564	10.2564	5.12821	5.12821	5.12821	5.12821	7.69231	17.9487	0	7.69231	100
3	Western Asia	Caspian	Iran	27.2727	0	0	0	4.54545	0	18.1818	0	18.1818	4.54545	4.54545	4.54545	4.54545	0	13.6364	100
4	Central Asia	Akhal-Teke	Turkmenistan	7.14286	2.38095	4.7619	9.52381	2.38095	11.9048	7.14286	0	11.9048	14.2857	0	0	21.4286	2.38095	4.7619	100
4	Central Asia	Buryat	Russia	3.125	15.625	9.375	0	3.125	12.5	6.25	0	6.25	6.25	0	0	15.625	6.25	15.625	100
4	Central Asia	Tuva	Russia	3.33333	6.66667	13.3333	3.33333	6.66667	6.66667	13.3333	0	20	0	0	0	13.3333	10	3.33333	100
4	Central Asia	Vladimir Heavy Draught	Russia	0	23.5294	0	0	5.88235	5.88235	11.7647	5.88235	17.6471	5.88235	0	11.7647	11.7647	0	0	100
4	Central Asia	Kazakh	Kazakhstan	11.7647	0	11.7647	5.88235	5.88235	0	5.88235	5.88235	23.5294	5.88235	0	5.88235	5.88235	5.88235	5.88235	100
5	Mediterranean	Andalusian	Spain	0	7.40741	7.40741	1.85185	1.85185	5.55556	9.25926	0	44.4444	0	5.55556	0	3.7037	5.55556	7.40741	100
5	Mediterranean	Lipizzan	Slovenia	2.7027	5.40541	10.8108	0	2.7027	8.10811	8.10811	2.7027	18.9189	8.10811	5.40541	5.40541	16.2162	2.7027	2.7027	100
5	Mediterranean	Lusitano	Spain	2.7027	13.5135	0	0	2.7027	10.8108	2.7027	0	40.5405	2.7027	8.10811	0	2.7027	2.7027	10.8108	100
5	Mediterranean	Hispano-Breton	Spain	0	12.1212	3.0303	0	0	3.0303	6.06061	0	30.303	0	9.09091	0	6.06061	0	30.303	100
5	Mediterranean	Asturcón Pony	Spain	3.44828	20.6897	0	0	3.44828	20.6897	0	0	27.5862	3.44828	6.89655	0	10.3448	0	3.44828	100
5	Mediterranean	Barb	North Africa	5	10	5	5	5	0	5	0	40	5	5	10	0	0	5	100
5	Mediterranean	Posavac horse	Croatia	5	0	0	0	0	0	5	0	10	0	5	5	45	5	20	100
5	Mediterranean	Losina	Spain	5.26316	15.7895	0	0	0	26.3158	10.5263	0	15.7895	5.26316	15.7895	0	5.26316	0	0	100
5	Mediterranean	Pottok	Spain	5.26316	5.26316	0	0	0	10.5263	5.26316	0	63.1579	5.26316	0	0	0	0	5.26316	100
5	Mediterranean	Garrano	Portugal	0	17.6471	5.88235	0	11.7647	0	0	0	29.4118	5.88235	5.88235	0	17.6471	0	5.88235	100
5	Mediterranean	Jaca Navarra	Spain	13.3333	20	0	0	0	0	13.3333	0	20	20	6.66667	0	6.66667	0	0	100
6	Eastern Asia	Mongolian	Mongolia	4.08163	6.12245	4.08163	3.06122	5.10204	2.04082	5.10204	1.02041	15.3061	7.14286	2.04082	10.2041	14.2857	1.02041	19.3878	100
6	Eastern Asia	Guizhou	China	7.93651	6.34921	7.93651	3.1746	3.1746	1.5873	6.34921	1.5873	6.34921	4.7619	0	7.93651	14.2857	3.1746	25.3968	100
6	Eastern Asia	Debao Pony	China	22.7273	4.54545	4.54545	0	4.54545	4.54545	0	13.6364	31.8182	0	0	0	4.54545	4.54545	4.54545	100
6	Eastern Asia	Cheju	Republic of Korea	4.7619	4.7619	9.52381	4.7619	9.52381	4.7619	14.2857	9.52381	0	0	9.52381	9.52381	14.2857	0	4.7619	100
6	Eastern Asia	Baise/Guangxi Pony	China	20	0	5	0	10	5	0	10	10	5	0	0	5	20	10	100
6	Eastern Asia	Abaga	Mongolia	5.26316	0	0	0	0	26.3158	5.26316	0	21.0526	5.26316	0	5.26316	10.5263	0	21.0526	100
6	Eastern Asia	Ningqiang	China	10.5263	0	15.7895	0	0	5.26316	0	5.26316	10.5263	0	0	10.5263	21.0526	0	21.0526	100
6	Eastern Asia	Tibetan Pony	China	0	0	6.25	18.75	6.25	12.5	0	18.75	18.75	0	0	0	12.5	0	6.25	100
7	Central Europe	Haflinger	Austria	10	3.33333	0	0	0	16.6667	3.33333	0	40	10	3.33333	3.33333	6.66667	0	3.33333	100
7	Central Europe	Polish Arabian	Poland	5.26316	10.5263	10.5263	0	0	5.26316	10.5263	0	21.0526	10.5263	0	5.26316	21.0526	0	0	100
7	Central Europe	Hucul (Poland)	Poland	5.55556	11.1111	5.55556	0	5.55556	5.55556	0	0	22.2222	5.55556	11.1111	5.55556	11.1111	5.55556	5.55556	100
7	Central Europe	Rhineland Heavy Draft (Deutsches Rheinisches Kaltblut)	Germany	5.88235	11.7647	0	0	0	5.88235	17.6471	0	23.5294	5.88235	11.7647	5.88235	0	5.88235	5.88235	100
8	Northern Europe	Thoroughbred	England	3.1746	11.1111	0	4.7619	0	3.1746	23.8095	0	34.9206	4.7619	12.6984	0	0	0	1.5873	100
8	Northern Europe	Icelandic	Iceland	0	1.88679	1.88679	26.4151	0	0	0	0	22.6415	11.3208	9.43396	0	16.9811	0	9.43396	100
8	Northern Europe	Shetland Pony	Scotland	0	0	0	17.9487	0	5.12821	0	0	25.641	15.3846	10.2564	0	23.0769	0	2.5641	100
8	Northern Europe	Irish Draught	Ireland	13.1579	5.26316	0	0	0	10.5263	21.0526	0	34.2105	5.26316	10.5263	0	0	0	0	100
8	Northern Europe	Highland Pony	Scotland	8	4	0	4	0	0	8	0	52	8	4	0	8	0	4	100
8	Northern Europe	Kerry Bog Pony	Ireland	9.52381	9.52381	0	28.5714	0	4.7619	9.52381	0	14.2857	14.2857	4.7619	0	4.7619	0	0	100
8	Northern Europe	Mustang	USA	10.5263	10.5263	0	0	0	5.26316	0	0	42.1053	5.26316	5.26316	0	5.26316	0	15.7895	100
8	Northern Europe	Connemara	Ireland	11.1111	11.1111	0	0	0	5.55556	11.1111	0	38.8889	0	16.6667	0	5.55556	0	0	100
9	Italy	Maremmano	Italy	7.40741	3.7037	3.7037	3.7037	3.7037	18.5185	0	0	18.5185	14.8148	0	11.1111	11.1111	0	3.7037	100
9	Italy	Italian Heavy Draught	Italy	4.16667	20.8333	4.16667	0	4.16667	4.16667	8.33333	0	20.8333	4.16667	12.5	8.33333	4.16667	4.16667	0	100
9	Italy	Ventasso	Italy	5	5	0	0	0	0	0	10	35	15	10	15	5	0	0	100
9	Italy	Murgese	Italy	6.25	0	6.25	0	0	0	0	6.25	18.75	12.5	6.25	12.5	31.25	0	0	100
9	Italy	Bardigiano	Italy	20	13.3333	0	0	0	6.66667	13.3333	0	26.6667	0	0	0	20	0	0	100
9	Italy	Lipizzan	Italy	6.66667	20	6.66667	0	0	13.3333	0	0	40	6.66667	0	0	6.66667	0	0	100
10	Sardinia	Giara	Sardinia	0	11.1111	0	0	5.55556	72.2222	0	0	5.55556	0	0	0	5.55556	0	0	100
10	Sardinia	Sarcidano	Sardinia	0	0	0	0	0	18.75	37.5	0	31.25	12.5	0	0	0	0	0	100
11	Southern Asia	Manipuri Pony	India	5.88235	0	8.82353	2.94118	8.82353	5.88235	8.82353	11.7647	35.2941	0	2.94118	0	0	2.94118	5.88235	100
11	Southern Asia	Marwari	India	4.54545	9.09091	4.54545	0	0	9.09091	18.1818	4.54545	9.09091	9.09091	0	0	4.54545	0	27.2727	100
11	Southern Asia	Bhutia Pony	India	0	0	11.1111	0	22.2222	5.55556	0	5.55556	11.1111	5.55556	0	5.55556	11.1111	0	22.2222	100
11	Southern Asia	Indian Thoroughbred	India	0	0	0	0	0	0	11.7647	0	70.5882	5.88235	5.88235	0	0	0	5.88235	100
11	Southern Asia	Kathiawari	India	0	5.88235	0	11.7647	5.88235	11.7647	11.7647	11.7647	0	0	5.88235	17.6471	5.88235	5.88235	5.88235	100
11	Southern Asia	Zaniskari Pony	India	18.75	0	0	6.25	0	0	0	0	6.25	6.25	0	0	43.75	6.25	12.5	100
11	Southern Asia	Spiti Pony	India	0	0	20	0	0	20	0	26.6667	13.3333	0	0	0	6.66667	0	13.3333	100
			Total	5.5132	7.21408	4.04692	3.28446	2.81525	9.09091	7.80059	2.22874	23.6364	6.15836	4.39883	4.28152	10.0293	1.87683	7.62463	100
	a T.S.= This Study
	Source data for the PCA of Eurasian breeds. See S4 table for further details. Haplogroup frequencies are calculated on different haplotypes.
